# Supplementary material for: Identification of quantitative trait loci for survival in the mutant dynactin p150Glued mouse model of motor neuron disease
Source: PLoS One. 2022 Sep 15;17(9):e0274615. doi: 10.1371/journal.pone.0274615 (PMC9477371; doi:10.1371/journal.pone.0274615)
Supplement: S1 Dataset — (XLSX) [file pone.0274615.s001.xlsx]

## Sheet: Key
The DATA in the next tab "dynf2.sur" contains all of the information in the format required by the R-QTL software
To be loaded by R-QTL, the data must be in a separate file stored as "CSV"
	Phenotype Data							Genotype Data
Column		Rows					Row	Columns
A	mouse_id	4-170	litter code and FID chip number				1	G to EL	SNP rs number
B	sex	4-170	Female=0, Male=1				2	G to EL	Chromosome
C	pgm	4-170	Paternal grandmother		B6=0, SJL=1		3	G to EL	Location (cM)
D	survival	4-170	in days	-	No Data		4-170	G to EL	genotype
E	health_sac	4-170	in days	-	No Data				BB	homozygous C57BL6
F	lifespan	4-170	in days						SS	homozygous SJL
									BS	heterozygous B6/SJL
									-	No Data

## Sheet: dynf2.sur
mouse_id	sex	pgm	survival	health_sac	lifespan	rs3684358	rs13475752	rs3663884	rs3687432	rs3677697	rs3701666	rs3680832	rs3677464	rs3714825	rs13476265	rs3699344	rs3713997	rs3674936	rs13476470	rs3687947	rs3711897	rs3656441	rs13476756	rs3690107	rs3661349	rs3680965	rs4223706	rs13477012	rs3704086	rs3672601	rs3685286	rs3720779	rs13477376	rs3725826	rs3656494	rs3694594	rs13477603	rs3698283	rs3654495	rs4224587	rs3024094	rs3673616	rs4224916	rs3680364	rs4225021	rs3705209	rs3023833	rs3666143	rs3705373
						1	1	1	1	1	1	1	1	1	1	1	2	2	2	2	2	2	2	2	2	2	3	3	3	3	3	3	3	3	3	4	4	4	4	4	4	4	4	4	5	5	5	5	5
						2.06	6.3	16.88	29.41	40.91	48.85	52.18	60.86	76.02	83.6	96.1	1.81	14.52	27.35	36.8	49.74	54.35	61.25	71.26	85.45	103.3	2.02	7.4	19.49	29.84	35.89	44.54	53.02	63.94	79.31	2.02	9.74	23	32.82	42.13	48.97	59.17	78.1	87.06	2.94	12.84	24.15	32.36	42.9
DD10A532	1	0	696	-	696	SS	SS	SS	SS	SS	SS	SS	BS	BS	BS	SS	BS	BS	BB	BB	BB	BB	BB	SS	BS	BS	BB	BS	BS	SS	SS	SS	SS	SS	SS	BB	BB	BB	BB	BB	BB	BS	BS	BS	BS	BS	BB	BB	-
DD10B223	1	0	185	-	185	SS	SS	BS	BS	BB	BB	BB	BB	BB	BB	BB	BS	BS	BS	SS	SS	SS	SS	SS	SS	SS	BS	BS	BS	BS	BB	BB	BB	BS	BS	BS	BS	BS	BS	BS	BS	BS	BS	BS	SS	SS	BB	BB	-
DD10B234	1	0	733	-	733	BS	BS	BS	SS	SS	SS	SS	SS	SS	BS	BS	SS	BB	BB	BB	BB	BB	BB	BS	BS	BS	BS	BS	BS	BS	BB	BB	BS	SS	SS	SS	SS	SS	SS	SS	SS	SS	BS	BB	BS	BS	BS	BS	-
DD10B240	1	0	487	-	487	SS	SS	BS	SS	SS	SS	SS	SS	SS	BS	BS	BS	BS	BS	BS	SS	SS	SS	SS	SS	BS	BS	BS	BS	BS	BS	BS	BS	BS	BS	BB	BS	BS	BS	SS	SS	SS	SS	SS	SS	BS	BS	BS	-
DD10C384	1	0	-	486	486	SS	SS	SS	SS	BS	BS	BB	BB	BB	BB	BB	BS	BS	BS	BS	BS	BS	BB	BB	BB	BB	BS	BS	BB	BB	BB	BB	BB	BB	BS	BS	BS	BS	BS	BS	SS	SS	SS	SS	BS	BS	BS	BB	-
DD10E783	1	0	650	-	650	BB	BB	BB	BS	BS	SS	SS	SS	SS	BS	BS	BS	SS	BS	BS	SS	SS	SS	SS	BS	BS	SS	BS	BS	BS	BS	BS	BB	BB	BS	BS	BS	BS	BS	BB	BB	BB	BS	BS	BB	BB	BS	BS	-
DD10E785	1	0	381	-	381	BB	BB	BB	BS	BS	BS	BS	BS	BB	BB	BB	SS	SS	BS	BB	BB	BB	BB	BB	BB	BB	BB	BB	BS	BS	BS	BS	BS	BS	SS	BS	BS	BS	BS	BS	BS	BS	BS	BB	BS	BB	BB	BB	-
DD10E787	1	0	693	-	693	BS	BS	BS	BS	BS	BS	BS	BS	SS	SS	SS	SS	SS	SS	SS	SS	BS	BS	BS	BS	BS	SS	SS	SS	SS	SS	SS	SS	BS	BB	BB	BB	BS	BS	BS	BS	BS	BS	BB	BS	BS	SS	SS	-
DD10E792	1	0	420	-	420	BS	BS	SS	BS	BS	BS	BS	BS	BS	BS	SS	SS	SS	BS	BS	BS	BS	BS	BB	BS	BS	BS	BS	BS	BS	SS	SS	SS	SS	BS	SS	SS	SS	SS	SS	SS	SS	BB	BB	BS	BS	SS	SS	-
DD11B368	1	0	-	450	450	BS	BS	BS	BB	BB	BB	BB	BB	BB	BB	BS	SS	SS	SS	BS	BS	BS	BS	SS	SS	SS	SS	SS	SS	SS	SS	SS	SS	SS	SS	BS	BS	BS	BS	BS	BS	BS	SS	BS	BS	SS	SS	SS	-
DD11C730	1	0	-	596	596	BS	BS	BS	BS	SS	SS	SS	BS	BS	BB	BB	BS	BS	BS	BS	BS	BS	BS	BS	BS	BS	BS	BS	SS	SS	SS	SS	SS	BS	BS	SS	SS	SS	SS	SS	SS	SS	SS	SS	BB	BB	BB	BB	-
DD13A804	1	0	391	-	391	BS	BB	BS	BS	BS	BS	BB	BB	BS	BS	BS	SS	SS	BB	BB	BB	BB	BB	BB	BB	BB	SS	SS	SS	SS	SS	SS	SS	SS	BS	BS	BS	BS	BS	BS	-	BS	BS	BS	BS	BS	BS	BS	-
DD13B882	1	0	-	653	653	BS	BS	BS	BB	BB	BB	BB	BB	BS	SS	SS	BS	BS	BS	BS	BS	BS	BS	BS	BS	BS	BS	BS	BS	BS	BB	BB	BB	BS	BS	BB	BB	BB	BB	BS	BS	BS	BS	SS	SS	SS	BS	BS	-
DD13B883	1	0	-	654	654	SS	-	SS	SS	BS	BS	BS	BS	BS	BS	SS	BS	BS	BS	BS	BB	BB	BB	BB	BS	BS	BS	BS	BS	SS	SS	BS	BS	BS	BS	BS	SS	SS	SS	SS	SS	SS	SS	BS	BS	BS	BS	BS	-
DD13D844	1	0	-	584	584	BS	BS	BB	BB	BB	BB	BB	BB	BB	BS	BS	SS	SS	SS	SS	SS	SS	SS	SS	SS	SS	BS	BS	BS	BB	BB	BB	BS	BS	BS	BB	BB	BB	BB	BB	BS	BS	BS	BS	BS	BS	BS	BS	-
DD13D845	1	0	-	605	605	BS	BS	BS	BS	BS	BS	BS	BS	BS	BS	BS	BB	BB	BB	-	BB	BB	BB	BB	BB	BS	BS	BS	BS	BS	BS	BS	SS	SS	SS	BS	BS	SS	SS	SS	SS	SS	SS	SS	BS	BS	BS	BS	-
DD13D853	1	0	-	371	371	BS	BS	BS	BB	BB	BB	BB	BB	BS	BS	BS	BS	BS	BS	SS	SS	SS	SS	SS	BS	BS	SS	SS	SS	SS	SS	SS	SS	SS	SS	BS	BS	BS	BS	BB	BB	BB	BB	BB	BB	BB	BB	BB	-
DD13E402	1	0	-	410	410	BS	BS	BS	BS	BS	BS	BS	BS	BB	BB	BB	SS	BS	BS	BS	BS	BS	BS	BB	BB	BB	SS	SS	SS	SS	SS	SS	SS	BS	BS	BB	BB	BB	BB	BB	BB	BB	BB	BB	BB	BS	SS	SS	-
DD13G534	1	0	-	310	310	SS	SS	BS	BS	BS	BS	BS	BB	BB	BB	BB	BS	BB	BB	BB	BB	BB	BB	BB	BS	BS	BS	BS	BS	BS	BS	BS	BS	BS	BB	BB	BB	BB	BB	BB	BB	BB	BS	BS	BB	BS	BS	SS	-
DD13G578	1	0	-	778	778	BS	BS	BB	BS	BS	SS	SS	SS	SS	SS	BS	BS	BB	BB	BB	BB	BS	BS	BS	BS	BS	BS	BS	BS	BS	BS	BS	BS	BS	BS	SS	SS	SS	BS	BS	BS	BS	BS	BS	BB	BB	BS	BS	-
DD13G847	1	0	816	-	816	BB	BS	BS	BS	BS	BS	BS	BS	BS	BS	BS	SS	SS	SS	SS	BS	BS	BS	BS	BS	BB	BS	BS	BS	BS	BS	BS	SS	SS	SS	SS	SS	SS	SS	BB	BB	BB	BB	SS	SS	SS	BS	BS	-
DD13I904	1	0	-	483	483	BS	BS	BS	BS	BS	SS	SS	SS	SS	SS	SS	BS	BS	BS	BS	BS	BS	SS	SS	BS	BS	BB	BS	BS	BS	BS	BB	BB	BB	BS	BS	BS	SS	SS	BS	BS	BS	BS	BS	BB	BB	BB	BS	-
DD13I905	1	0	814	-	814	BS	BB	BB	BB	BB	BS	BS	BS	BS	BS	BS	BB	BB	BB	BB	BS	BS	BS	BS	BS	BS	BS	BB	BB	BB	BB	BB	BS	SS	SS	BB	BB	BB	BB	BB	BS	SS	SS	BS	BB	BB	BB	BB	-
DD13I908	1	0	604	-	604	BS	BS	BS	BS	BS	BB	BB	BB	BB	BB	BS	BB	BB	BB	BB	BB	BB	BB	BB	BS	BS	BS	BS	BS	SS	SS	SS	SS	SS	SS	SS	SS	BS	BS	BS	BS	BS	BS	SS	BB	BB	BB	BB	-
DD15A131	1	0	621	-	621	BS	SS	SS	BS	BS	BS	BS	BS	BS	BS	SS	SS	SS	BS	BS	BS	BS	BB	BB	BB	BB	BB	BS	BS	BS	BS	BS	BS	BS	BS	BS	BS	BS	BS	SS	SS	SS	SS	SS	BS	SS	SS	SS	-
DD15A156	1	0	578	-	578	SS	BS	BS	BS	BS	BS	BS	BS	BB	BB	BB	BB	BB	BB	BB	BB	BB	BB	BB	BS	BS	SS	SS	SS	BS	BS	BS	BS	BS	BS	SS	SS	SS	SS	BS	BS	BS	BS	BS	SS	SS	BS	BS	-
DD15B330	1	0	-	577	577	BS	BS	BS	BS	BS	BS	BS	BS	BS	BS	SS	BS	BS	SS	SS	SS	SS	-	BS	BS	BS	BB	BB	BB	BB	BB	BB	BB	BB	BS	BB	BB	BB	BB	BS	BS	BS	SS	SS	BS	BB	BB	BB	-
DD15C794	1	0	430	-	430	SS	SS	SS	SS	BS	BB	BB	BB	BB	BB	BB	BS	BB	BB	BB	BS	BS	BS	BS	BB	BB	BS	BS	BB	BB	BB	BB	BS	BS	BB	BS	BB	BB	BS	BS	BS	BS	BB	BB	BS	BS	SS	SS	-
DD15D209	1	0	621	-	621	BS	BS	BB	BB	BB	BB	BB	BB	BB	BB	BS	BS	BS	BS	BS	BS	BS	BS	BS	SS	SS	BS	BS	BS	SS	SS	SS	SS	SS	SS	BB	BB	BB	BB	BB	BB	BB	BB	BB	BS	BS	BS	SS	-
DD15D213	1	0	644	-	644	BB	BB	BB	BB	BS	BS	BS	BS	BS	BS	BS	BS	BS	BS	BB	BB	BB	BB	BB	SS	SS	BS	BS	BS	BS	BS	BB	BB	BB	BB	BB	BS	BS	BS	BS	BS	BS	BS	BS	BS	BS	BS	BS	-
DD15D269	1	0	603	-	603	BB	-	BB	BB	BB	BB	BB	BB	BS	BS	BS	BS	BS	BS	BS	SS	SS	SS	SS	SS	SS	BS	BS	BS	BS	BS	BS	BS	BS	SS	BS	BS	BS	BS	BS	BS	BS	BS	BS	SS	SS	SS	SS	-
DD15D333	1	0	-	445	445	SS	SS	SS	-	SS	BS	BS	BS	BS	BS	SS	SS	SS	SS	SS	SS	SS	SS	SS	BS	BS	BS	BS	BS	BS	SS	SS	SS	SS	BS	BS	BS	BS	BS	SS	SS	SS	SS	SS	BB	BB	BS	BS	-
DD15E343	1	0	-	523	523	BB	BB	BB	BB	BB	BB	BB	BB	BB	BS	BS	BS	BS	BS	BS	BS	BS	BS	BS	BS	BB	BB	BB	BB	BB	BS	SS	SS	SS	SS	BB	BS	BS	BS	BB	BB	BB	SS	SS	BS	BS	BS	BS	-
DD15E355	1	0	-	502	502	BB	BB	SS	SS	SS	BS	BS	BS	BS	BS	BS	BS	BS	BS	BS	BS	BS	BS	BS	BS	BB	BS	BS	BS	BS	BS	BS	BS	BB	BB	BB	BB	BB	BB	BB	BB	BS	BS	BS	SS	SS	BS	BS	-
DD15E573	1	0	655	-	655	BS	BS	BS	BS	BS	BS	BS	BS	BS	BS	BS	BS	BS	BS	BS	SS	BS	BB	BB	BB	BB	BB	BB	BB	BS	BS	BS	BS	BB	BB	BS	BS	BS	BS	BS	BS	BS	BS	BS	BS	BB	BB	BB	-
DD15F786	1	0	523	-	523	BS	SS	SS	SS	SS	SS	SS	SS	BS	BS	BS	SS	SS	SS	BS	BS	BS	BS	BS	SS	SS	BS	BS	BS	BB	BS	BS	BS	BS	BS	BB	BB	BB	BB	BB	BS	BS	BS	BB	BS	BS	BS	BS	-
DD15F801	1	0	537	-	537	SS	SS	SS	SS	SS	SS	SS	SS	SS	SS	SS	BS	BS	BS	BS	BB	-	BB	BB	BB	BB	BS	BS	BS	BS	BS	BS	BS	BS	BS	BB	BB	BB	BB	BB	SS	SS	SS	SS	BS	BS	BS	BS	-
DD15F811	1	0	549	-	549	SS	SS	SS	SS	SS	SS	SS	SS	SS	SS	SS	BS	BS	BS	SS	BS	BS	BS	BS	BB	BS	BB	BB	BB	BS	BS	BS	-	BS	BS	SS	SS	BS	BS	BB	BB	BB	BB	BS	BB	BB	BB	BB	-
DD17A447	1	1	491	-	491	BS	BS	BS	SS	SS	SS	SS	SS	SS	SS	BS	BS	BB	BB	BB	BB	BB	BB	BB	BB	BS	BS	BS	BS	BB	BB	BB	BB	BB	SS	BB	BB	BB	BS	BS	BS	BS	BB	BB	BB	BB	BB	BB	-
DD17B836	1	1	388	-	388	BS	BS	BS	BS	BS	BS	BS	BS	BS	BS	SS	BS	BS	BS	SS	SS	SS	SS	BS	BS	BS	BS	BS	SS	SS	SS	SS	SS	SS	BS	SS	SS	SS	SS	SS	SS	BS	BB	BB	BB	BB	BS	BS	-
DD17C366	1	1	437	-	437	SS	SS	SS	SS	SS	BS	BS	BS	BS	BS	BS	BS	BB	BB	BB	BB	BB	BB	BS	BS	BS	BB	BB	BB	BB	BB	BB	BB	BS	BS	BB	BB	BB	BB	BB	BS	BS	BS	BS	BS	BS	SS	BS	-
DD17C638	1	1	-	381	381	BS	BS	SS	SS	SS	SS	SS	SS	SS	SS	SS	BS	BS	SS	SS	BS	BS	BS	BS	BS	SS	SS	SS	SS	SS	SS	BS	BS	BS	BS	BS	BS	BS	BS	BS	BS	BB	BB	BB	BB	BB	BB	BB	-
DD17D907	1	1	477	-	477	BB	BB	BB	BB	SS	SS	SS	SS	SS	SS	SS	BB	BB	BS	BS	BS	BS	BS	BS	BS	BS	SS	SS	SS	SS	SS	SS	SS	SS	SS	BS	BS	SS	SS	SS	BS	BS	BS	BS	SS	SS	BS	BB	-
DD17D923	1	1	-	589	589	BS	BS	BS	BS	BB	BB	BB	BB	BB	BB	BB	BB	BS	BS	BS	BS	BS	BS	BB	BB	BS	SS	BS	BS	BS	BS	BS	BS	BS	BB	SS	BS	BS	BS	BS	BS	BS	SS	BS	BB	BB	BB	BB	-
DD17D924	1	1	582	-	582	SS	SS	SS	BS	BS	BS	BS	BS	BS	BS	BS	BS	BB	BB	BB	BB	BB	BB	BB	BS	BS	BS	BS	BS	BS	BS	BB	BB	BS	BS	BS	BS	BS	BS	BS	BS	BS	BB	BB	BS	SS	SS	BS	-
DD17D938	1	1	-	595	595	BB	BB	BB	BB	SS	SS	SS	SS	BS	BS	BS	BS	BS	BS	BB	BB	BB	BS	BS	BS	BS	BB	BB	BB	BB	BB	BB	BB	BB	BB	BB	BB	BB	BB	BB	BB	BB	BS	BS	BS	BS	BS	BB	-
DD17E987	1	1	602	-	602	BB	BB	BB	BB	BB	BS	BS	SS	SS	SS	SS	BB	BS	SS	SS	SS	SS	SS	SS	SS	SS	BS	BS	BS	BS	BS	BS	BS	BS	BS	SS	SS	SS	SS	SS	SS	SS	BS	BS	SS	SS	SS	SS	-
DD17E998	1	1	457	-	457	BB	BB	BB	BB	BB	BB	BB	BB	BB	BB	BB	BS	BS	-	SS	BS	BS	BS	BS	BS	BS	BB	BB	BB	BB	BB	BB	BB	BB	BB	SS	SS	BS	BS	BS	BS	BS	-	BS	SS	SS	SS	SS	-
DD17E1001	1	1	478	-	478	BB	BB	SS	SS	SS	SS	SS	BS	BS	BS	BS	BS	BS	BB	BB	BB	BB	BB	BS	BS	SS	BS	BS	BS	BB	BB	BB	BB	BB	BB	BS	BS	BB	BB	BB	BB	BB	BB	BB	SS	SS	SS	SS	-
DD17F140	1	1	-	328	328	BS	SS	SS	SS	SS	BS	BS	BS	BB	BB	BS	BS	BS	SS	SS	BS	BS	BS	BS	BS	BB	SS	SS	SS	SS	SS	SS	SS	SS	BS	BS	BS	BS	BS	BS	BS	BS	BS	SS	BS	BS	BS	BB	-
DD19A802	1	0	490	-	490	BS	BS	BB	BB	BB	BB	BB	BB	BB	BB	BB	BB	BB	BB	BB	BB	BB	BB	BB	BB	BB	BS	BS	BS	BS	BS	BS	BS	BS	SS	BB	BB	BS	BS	BS	BS	SS	SS	SS	BS	BS	BS	BS	-
DD19A611	1	0	364	-	364	BS	BS	BS	-	BB	BB	BB	BB	BB	BB	BS	BS	BS	SS	SS	SS	SS	SS	BS	BB	BB	BS	BS	BS	BS	BB	BB	BS	BS	SS	BS	BS	BB	BB	BB	BB	BS	SS	SS	BS	BS	BB	BB	-
DD19G478	1	0	542	-	542	BS	BS	BS	BS	BS	BS	BS	BS	BS	BS	BS	SS	SS	SS	SS	BB	BB	BB	BB	-	BB	BB	BB	BB	BS	BS	BS	BS	BS	BB	BS	BS	BS	BS	BS	BS	BS	BS	BS	BB	BB	BB	BB	-
DD19G684	1	0	634	-	634	SS	SS	SS	BS	SS	SS	SS	SS	SS	SS	SS	BB	BB	BB	BB	BB	BB	BS	BS	BS	BS	SS	SS	BS	BS	BS	BS	BS	SS	SS	BB	BB	BB	BB	BB	BB	BB	BB	BB	BS	BS	BS	BS	-
DD19G978	1	0	-	373	373	BB	BB	BB	BB	BB	BB	BB	BB	BB	BB	BS	BB	BB	BB	BB	BB	BB	BB	BB	BS	BS	BB	BB	BB	BB	BB	BB	BS	BS	BS	BS	BS	BS	BS	BS	BS	SS	SS	SS	SS	SS	SS	BS	-
DD19G789	1	0	493	-	493	BS	BS	SS	SS	-	BS	BS	BS	SS	SS	SS	BS	BS	BS	BS	BS	BS	BS	BS	BS	BS	BS	BS	BS	BS	BS	BS	BS	BS	SS	SS	SS	BS	BS	BS	BS	BS	SS	SS	SS	SS	SS	BS	-
DD19H870	1	1	-	261	261	BS	BS	BB	BB	BB	BB	BB	BB	BB	BB	BB	BS	BS	BS	BS	BS	BS	BS	BS	BS	BS	BS	SS	SS	SS	SS	SS	SS	SS	SS	BS	BS	SS	SS	SS	SS	SS	BS	BB	BB	BS	BS	BS	-
DD19H887	1	1	608	-	608	BS	BS	BS	BS	BS	BS	BS	BS	SS	SS	BS	SS	SS	SS	SS	SS	BS	BS	BS	BS	BS	SS	SS	SS	SS	SS	SS	BS	BS	BS	BB	BB	BS	BS	BS	BS	BS	SS	SS	BS	BS	BS	BS	-
DD10A506	0	0	452	-	452	BS	SS	SS	SS	SS	SS	SS	SS	SS	SS	SS	BS	BS	-	BS	BS	BS	BS	BS	SS	BS	BS	BS	BS	SS	SS	BS	BB	BB	BB	BS	BS	BS	BS	BS	BS	BS	BS	-	BS	SS	SS	BS	-
DD10A515	0	0	580	-	580	BB	BB	BB	BB	BB	BS	BS	BS	BS	BS	BS	BB	BB	-	BS	BS	BS	BS	SS	BS	BB	SS	SS	BS	BS	BS	BS	BS	BS	SS	BS	BS	BS	-	BS	BS	BS	BS	BS	BS	BS	BS	BS	-
DD10A516	0	0	353	-	353	SS	SS	SS	BS	BS	BS	BS	BS	BB	BB	BB	BS	BS	-	BS	SS	SS	SS	SS	BB	BB	BS	BS	BS	BS	BS	BS	BS	BS	BS	BS	BS	BS	BS	BS	BS	-	BS	BS	SS	SS	BS	BS	-
DD10A521	0	0	-	355	355	BB	BB	BB	BB	BB	BS	BS	SS	SS	SS	BS	BB	BS	-	BS	BS	BS	BS	SS	BB	BB	SS	SS	BS	BS	BS	BB	BB	BB	BS	BB	BB	BB	BS	BS	BS	BB	BB	BB	BS	BS	BS	BS	-
DD10A527	0	0	408	-	408	BS	BS	BS	BS	BB	BB	BB	BB	BB	BB	BB	SS	SS	-	SS	SS	SS	SS	SS	SS	BB	SS	SS	SS	BS	BS	BS	BS	BB	BB	SS	SS	SS	SS	SS	SS	SS	BS	BS	BS	BS	BS	BS	-
DD10B209	0	0	-	579	579	BS	BS	SS	SS	SS	SS	SS	SS	SS	SS	SS	BS	SS	-	SS	BS	BS	BS	BB	BB	BB	BB	BB	BS	SS	SS	SS	SS	SS	SS	BS	BS	BS	BS	BS	BS	BS	BS	BS	BB	BB	BB	BB	-
DD10B258	0	0	269	-	269	BB	BB	BB	BB	BB	BB	BB	BB	BB	BB	BB	SS	SS	-	SS	BS	BS	BB	BB	BB	BB	BS	BS	SS	SS	SS	SS	SS	SS	SS	BB	BB	BB	BB	BS	BS	SS	SS	SS	BS	SS	SS	SS	-
DD10C478	0	0	535	-	535	SS	SS	SS	SS	SS	SS	SS	SS	SS	SS	SS	BS	BS	-	BS	BS	BS	BS	BS	BS	BB	BB	BB	BB	BB	BB	BB	BB	BB	BB	BB	BB	BS	BS	BS	BS	BS	SS	SS	BS	BS	BS	BS	-
DD10C481	0	0	-	478	478	SS	SS	SS	SS	SS	SS	SS	SS	BS	BS	BS	BS	BB	-	BS	BS	BS	BS	BB	BB	BS	BS	BS	BS	SS	SS	SS	SS	SS	SS	BS	BS	BB	BB	BB	BB	BB	BB	BB	BS	BB	BB	BB	-
DD10E793	0	0	307	-	307	BB	BB	BS	BS	BS	BS	BS	BB	BB	BB	BS	BS	BS	-	BS	SS	SS	SS	SS	SS	BS	BB	BB	BB	BB	BB	BB	BS	BS	BS	BB	BB	BB	BB	BB	BB	BB	BB	BB	SS	SS	SS	SS	-
DD11B358	0	0	414	-	414	BS	SS	SS	SS	SS	SS	SS	SS	BS	BS	BS	BS	BS	-	BB	BB	BB	BB	BS	BB	BB	BS	BS	BS	BB	BB	BB	BB	BB	BS	BB	BB	BB	BB	BB	BB	BB	-	BS	BS	BS	BS	BS	-
DD11A430	0	0	-	389	389	SS	SS	SS	SS	BS	BS	BS	BS	BS	BS	BS	SS	SS	-	SS	SS	SS	BS	BS	BB	BB	BB	BB	BB	BB	BB	BB	BS	BS	BS	BB	BB	BB	BB	BS	BS	BS	BS	BB	BS	BS	BB	BB	-
DD11A448	0	0	315	-	315	BS	BS	BS	BS	BS	BS	BS	BS	BS	BS	BS	BS	BS	-	SS	SS	SS	SS	SS	SS	BB	BS	BS	BS	BS	BS	BB	BS	BS	BS	BB	BB	BB	BB	BB	BS	BS	BS	BS	BB	BS	BS	BS	-
DD11A456	0	0	388	-	388	SS	SS	SS	SS	SS	BS	BS	BS	BS	BS	BS	BS	BS	-	BS	BB	BB	BB	BS	BB	BB	BS	BS	BS	BS	BB	BB	BS	BS	BS	BS	BS	BS	BS	BS	BS	SS	SS	SS	BS	SS	SS	SS	-
DD11C767	0	0	484	-	484	BB	BB	BB	BB	BB	BB	BB	BB	BB	BB	BS	BS	BS	-	BS	BS	BS	BS	BS	BS	SS	BS	BS	SS	-	SS	SS	SS	BS	BS	SS	SS	SS	BS	BS	BS	BS	BS	BB	BB	BB	BB	BB	-
DD11C772	0	0	729	-	729	BB	BB	BS	BS	BS	SS	SS	SS	BS	BS	BS	BB	BB	-	BS	BS	BS	BS	SS	SS	SS	BB	BB	BB	BS	BS	BS	BS	BS	SS	BS	SS	SS	SS	SS	SS	BB	BB	BS	BS	BS	BS	BS	-
DD13A826	0	0	442	-	442	SS	SS	SS	SS	SS	SS	SS	BS	BS	BS	BS	SS	SS	-	SS	SS	SS	SS	BB	BB	BB	BB	BB	SS	SS	SS	SS	SS	BS	BS	SS	SS	SS	SS	SS	SS	SS	SS	SS	BS	BS	BS	BS	-
DD13B465	0	0	-	608	608	SS	SS	SS	SS	SS	SS	SS	SS	SS	BS	BS	BS	BS	-	BS	BS	BS	BS	BS	BS	BS	BS	BS	SS	SS	SS	BS	BS	BS	BS	SS	SS	SS	SS	SS	SS	BS	BS	BS	BS	BS	BS	BS	-
DD13B475	0	0	-	584	584	SS	BS	BS	BS	BS	BS	BS	BS	BS	BS	BS	BB	BB	-	BB	BB	BB	BB	BB	BB	BB	SS	BS	BS	BS	BS	BS	SS	SS	SS	BS	BS	BS	BS	BS	BS	BS	BS	BS	BS	BS	BS	BS	-
DD13C855	0	0	525	-	525	SS	SS	SS	SS	SS	BS	BS	BS	BS	BS	BS	SS	SS	-	SS	BS	BS	BS	SS	SS	SS	BS	BS	BS	BS	BS	BS	BS	SS	SS	BB	SS	SS	SS	SS	SS	SS	SS	SS	BS	SS	SS	SS	-
DD13C868	0	0	470	-	470	SS	SS	SS	SS	SS	SS	SS	BS	BS	BS	BS	BS	BS	-	BS	BS	SS	SS	SS	SS	SS	BS	BS	BS	BS	BS	SS	SS	SS	SS	BS	BS	BS	BS	BS	BB	BB	BB	BB	BS	BS	BS	SS	-
DD13D848	0	0	692	-	692	SS	SS	SS	SS	SS	SS	SS	SS	BS	BS	BS	BS	BS	-	SS	SS	SS	SS	BS	BS	BB	BS	BS	BS	BS	BS	BS	BS	BS	BS	BB	BB	BB	BS	SS	SS	SS	SS	BB	SS	SS	SS	SS	-
DD13D849	0	0	692	-	692	BB	BB	BB	BB	BB	BB	BB	BB	BS	BS	BS	BB	BB	-	BS	BS	BS	BS	BS	BS	BS	BS	BS	BB	BB	BB	BB	BS	BS	SS	SS	BS	BS	BS	BS	BS	BS	SS	SS	SS	SS	BS	BS	-
DD13E119	0	0	672	-	672	BS	BS	BS	BB	BS	BS	BS	BS	BS	BS	SS	BB	BS	-	BS	BS	BS	BS	SS	SS	SS	BS	BS	BS	SS	SS	SS	SS	SS	BS	SS	SS	SS	SS	SS	SS	SS	SS	SS	BB	BB	BB	BB	-
DD13E533	0	0	-	622	622	BS	BS	BB	BB	BS	BS	BS	BS	BS	BS	BS	BS	BS	-	BS	BS	BS	BS	BS	BS	BS	BB	BB	BB	BB	BB	BB	BB	BS	BS	BB	BB	BB	SS	SS	SS	SS	SS	SS	BS	BS	BS	BS	-
DD13F651	0	0	535	-	535	BS	BS	BS	BS	BS	BB	BB	BB	BS	BS	BS	BB	BS	-	BS	BS	BS	BB	BB	BB	BB	BB	BB	BS	BS	BS	BS	BS	BB	BB	BS	BS	BS	BB	BB	BB	BB	BB	BB	SS	BS	BS	BB	-
DD13F803	0	0	506	-	506	BS	BB	BB	BB	BS	BS	BS	BS	BS	BS	BB	BB	BB	-	BB	BB	BB	BB	BB	BS	BS	BS	SS	SS	SS	SS	BS	BS	BS	BS	BS	BS	BS	SS	SS	SS	SS	SS	SS	BS	BS	SS	BS	-
DD13F992	0	0	-	500	500	SS	SS	SS	BS	BS	SS	SS	BS	BS	BS	BS	BB	BB	-	BS	BS	BS	BB	-	SS	SS	BS	SS	SS	SS	SS	SS	SS	SS	BS	BS	SS	SS	SS	SS	SS	BS	BS	BS	BB	BB	BB	BB	-
DD13H008	0	0	-	419	419	SS	BS	BS	BS	BS	BS	BS	BS	BS	BS	BS	BB	BB	-	BB	BB	BB	BS	BS	SS	SS	SS	SS	BB	BB	BB	BB	BB	BB	BS	SS	BS	BS	BS	BB	BB	BB	BB	BS	BS	BS	BS	BS	-
DD13H336	0	0	476	-	476	BS	BB	BB	BB	BB	BB	BB	BB	BB	BS	BS	BS	BS	-	BS	BS	BB	BB	BB	BB	BS	BS	BS	BB	BB	BB	BB	BB	BB	BB	BB	BB	BB	BB	BB	BB	BB	BS	BS	BS	BS	BS	BS	-
DD13I901	0	0	652	-	652	BS	BB	BB	BB	BB	BB	BB	BB	BB	BB	BS	BS	BS	-	BS	BB	BB	BB	BB	BB	BB	BB	BB	BB	BB	BB	BS	BS	BS	SS	SS	SS	SS	BS	BS	BS	BS	BS	BB	BS	BS	BS	BS	-
DD13I903	0	0	-	513	513	SS	BS	SS	SS	SS	SS	SS	SS	SS	SS	SS	BS	BS	-	SS	SS	SS	SS	SS	BS	BB	BS	SS	SS	SS	SS	SS	BS	BS	BS	SS	SS	SS	SS	SS	SS	SS	SS	BS	BS	BS	BS	BS	-
DD15A150	0	0	489	-	489	BS	BS	BS	BS	BS	SS	SS	BS	BB	BB	BB	SS	SS	-	BS	BS	BS	BS	BS	BS	BB	SS	SS	SS	SS	SS	SS	BS	BS	BS	BS	BS	BS	BS	BS	SS	SS	SS	SS	BB	BB	BB	BB	-
DD15A155	0	0	607	-	607	BB	BB	BB	BB	BB	BB	BB	BB	BB	BB	BB	BB	BB	-	BB	BB	BB	BB	BB	BB	BB	SS	SS	SS	SS	SS	SS	SS	BS	BB	BS	BS	BS	BS	BS	BS	BS	BS	BS	BS	BS	BS	BS	-
DD15B295	0	0	400	-	400	BS	BS	BS	SS	SS	SS	SS	BS	BS	BS	BB	BB	BB	-	BB	BB	BB	BB	BB	BB	BS	SS	SS	SS	BS	BS	BS	BS	BS	BB	SS	SS	BS	BS	BS	BS	BS	BB	BB	BS	BS	BS	BS	-
DD15B309	0	0	-	577	577	BS	BS	SS	SS	SS	SS	BS	BS	BS	BS	BS	BS	BB	-	BS	BS	BS	BS	BS	BB	BB	SS	SS	BS	BS	BS	BS	BS	BS	BS	SS	SS	SS	SS	SS	SS	SS	SS	BS	BB	BB	BB	BB	-
DD15B418	0	0	655	-	655	BB	BB	BB	BB	BB	BB	BB	BB	BB	BB	BS	BS	BS	-	BS	BS	-	BS	BS	BB	BB	BB	BB	BB	BB	BB	BB	BB	BS	BS	SS	BS	BS	BS	BS	BS	SS	SS	SS	SS	SS	SS	SS	-
DD15B425	0	0	-	459	459	SS	SS	SS	BS	BS	BS	BS	BS	BS	BS	SS	BS	BS	-	BS	BS	BS	BS	BS	BB	BB	BS	BB	BB	BB	BB	BS	SS	SS	SS	BS	BS	BB	BS	BS	BS	BS	BS	BS	BB	BS	BS	BS	-
DD15B436	0	0	655	-	655	SS	SS	SS	SS	BS	BS	BS	BS	BB	BB	BB	SS	SS	-	BS	BS	BS	BS	BS	SS	SS	BB	BB	BB	BB	BB	BB	BB	BS	BS	SS	SS	SS	BB	BB	BB	BB	BB	BS	BS	BS	BS	SS	-
DD15C735	0	0	593	-	593	BB	BB	BB	BB	BS	SS	SS	SS	SS	SS	SS	SS	SS	-	SS	SS	BS	BB	BB	BB	BB	BS	BS	BS	BS	BS	BS	BS	BS	BS	BS	BS	BS	BB	BS	BS	BS	BS	SS	BB	BS	BS	BS	-
DD15C771	0	0	-	422	422	SS	SS	SS	BS	BS	BS	BS	BS	BS	BS	BS	BB	BB	-	BS	BS	BS	BS	BB	BB	BB	BS	BB	BB	BB	BB	BB	BB	BB	BB	BS	BS	BS	BS	BB	BB	BB	BB	BB	BS	BS	BS	BS	-
DD15D248	0	0	436	-	436	BS	BS	BS	BS	BB	BB	BB	BB	BB	BB	BB	BS	BS	-	BS	BS	BS	BS	BS	SS	BS	BS	SS	SS	SS	SS	SS	SS	SS	SS	BS	BS	BS	BS	BS	BS	BS	BB	BB	BB	BB	BS	BS	-
DD15E521	0	0	620	-	620	BB	BB	BB	BS	BS	BS	BS	BS	BS	BS	BB	BS	BS	-	BS	BS	BS	BS	BS	BS	SS	BS	SS	SS	SS	SS	SS	BS	BS	BS	BB	BB	BB	BB	BB	BS	BS	BS	BS	BS	BS	BS	BS	-
DD15E593	0	0	561	-	561	BS	BS	BS	BS	BS	BB	BB	BB	BB	BB	BB	BS	BS	-	BS	SS	SS	SS	SS	SS	BS	BS	BS	BS	BS	BS	BS	BS	SS	SS	BS	BS	BS	BB	BS	BS	BS	BS	SS	BS	BS	BS	BS	-
DD15F812	0	0	727	-	727	BB	BB	BB	BB	BS	BS	BS	BS	BS	BS	BB	BS	BS	-	BB	BB	BB	BB	BB	BB	BB	BS	BS	BS	BS	SS	SS	SS	SS	SS	SS	SS	SS	SS	SS	SS	SS	BS	-	BS	BB	BB	BB	-
DD15F815	0	0	748	-	748	BS	BS	BS	BS	BS	BS	BS	BS	BS	BS	BS	BS	BS	-	SS	SS	SS	SS	SS	SS	BS	SS	SS	BS	BS	BS	BB	BB	BB	BS	SS	SS	SS	SS	BS	BS	BS	BS	BS	SS	SS	SS	SS	-
DD17A656	0	1	499	-	499	BB	BB	BB	BB	BB	BB	BB	BB	BB	BS	BS	BB	BB	-	BS	BS	BS	BS	SS	BS	BS	SS	SS	SS	SS	SS	SS	SS	BS	BS	BS	BS	BB	BB	BS	SS	SS	SS	SS	SS	SS	SS	SS	-
DD17B175	0	1	436	-	436	SS	SS	BS	BS	BS	BS	BS	-	SS	SS	SS	BB	BB	-	BB	BB	BS	BS	BS	BS	SS	BB	BB	BS	BS	BS	BS	BS	BS	BS	BS	BS	BS	BS	BS	BS	BS	BS	BS	BS	BS	BS	BS	-
DD17B279	0	1	316	-	316	BS	BS	BS	BS	BS	BS	BS	BS	BS	BS	BS	BS	BS	-	SS	SS	SS	SS	SS	SS	SS	BS	BS	BB	BB	BB	BB	BB	BB	BS	BS	BS	BS	BS	BS	BS	BS	BS	BS	BB	BB	BB	BS	-
DD17C626	0	1	477	-	477	BS	BS	BS	BS	BS	BS	BS	SS	SS	SS	BS	BB	BB	-	BB	BS	BS	BS	BS	BS	BS	BS	BS	BS	BS	BS	BS	BS	BS	BS	BS	BS	BS	BB	BB	BS	BS	BS	BS	BS	BS	BS	BS	-
DD17C726	0	1	358	-	358	BS	BS	BS	BS	BB	BB	BB	BB	BB	BB	BS	BS	BS	-	BS	BS	BS	BS	-	BS	BS	BS	BS	BS	BS	BS	BS	BS	BS	SS	BS	BS	BS	BS	SS	SS	BS	SS	SS	BS	BS	BS	BS	-
DD17C841	0	1	437	-	437	BS	BS	BS	BS	BS	BS	BS	BS	BS	BS	SS	BS	SS	-	BS	BS	BS	BS	SS	SS	SS	SS	SS	SS	SS	SS	BS	BS	BS	BS	BS	BS	BS	BS	BS	BS	BS	BS	BB	SS	SS	SS	BB	-
DD17D955	0	1	471	-	471	SS	SS	SS	SS	SS	SS	BS	BS	BS	BS	BS	BS	BS	-	BS	BB	BB	BB	BB	BB	BB	BB	BB	BS	BS	BS	BS	BS	BS	BS	BS	BS	BS	BS	BB	BB	BB	BB	BS	BS	BS	BS	BB	-
DD17E986	0	1	463	-	463	BB	BS	BS	BS	SS	SS	SS	SS	BS	BS	BS	BB	BS	-	BS	BS	BS	BS	BS	BS	BS	BB	BB	BB	BS	BS	BS	BS	SS	SS	BS	BS	BS	BB	BB	BB	BB	BB	BB	BS	BS	BB	BB	-
DD17F166	0	1	460	-	460	BS	BS	BS	BS	BS	BS	BS	BS	BS	SS	SS	BB	BB	-	BB	BS	BS	SS	SS	BS	BB	SS	SS	SS	SS	SS	BS	BS	BS	BS	BS	BS	BB	BS	BS	BS	SS	SS	SS	BS	SS	SS	BB	-
DD17F368	0	1	397	-	397	SS	SS	SS	SS	SS	SS	SS	SS	SS	SS	SS	BS	BS	-	BB	BB	BB	BB	BB	SS	SS	BS	BS	BS	BB	BB	BB	BS	BS	BS	BB	BB	BB	BB	BB	BB	BB	BB	BB	BS	BS	BS	BB	-
DD17F455	0	1	431	-	431	BS	BS	BS	SS	SS	SS	BS	BS	BS	BS	BS	BB	BB	-	BB	BB	BB	BB	BS	BS	BB	BB	BB	BB	BB	BB	BB	BB	BB	BB	BB	BB	BB	BB	BS	BS	BS	SS	SS	BB	BS	BS	BB	-
DD17F766	0	1	301	-	301	BB	BB	BB	BB	SS	SS	SS	SS	BS	BS	BS	BS	SS	-	SS	SS	SS	BB	BB	BB	BS	BS	BS	BS	BB	BB	BB	BB	BS	BS	BS	BB	BS	BS	BS	BS	BS	BS	BS	-	BS	BS	BB	-
DD19A639	0	0	-	419	419	BS	BS	BS	BS	BB	BS	BS	BS	BS	SS	SS	BS	BS	-	SS	SS	SS	SS	SS	BS	BB	BS	BS	BS	BS	BS	BS	BS	BS	SS	BB	BB	BB	BB	BB	BB	SS	SS	SS	BS	BS	BS	SS	-
DD19B071	0	1	-	368	368	BS	BS	BS	SS	SS	SS	SS	SS	SS	SS	SS	SS	SS	-	SS	SS	SS	BS	BS	BS	BB	BB	BB	BS	BS	BS	BS	BS	SS	SS	SS	SS	SS	SS	SS	SS	SS	BS	BS	SS	SS	BS	BS	-
DD19B588	0	1	501	-	501	BS	BS	BS	BS	BS	BS	BS	BS	BS	BS	SS	BB	BB	-	-	BB	-	BB	BB	BB	BS	SS	SS	SS	SS	SS	SS	SS	SS	SS	BS	BS	SS	SS	SS	SS	BS	BS	BB	BS	SS	BS	BS	-
DD19C467	0	0	521	-	521	BB	BB	BB	BS	BS	BS	BS	BS	BS	BS	BS	SS	BS	-	BB	BB	BB	BB	BB	BS	SS	BB	BB	BB	BB	BB	BB	BB	BB	BS	BS	BS	BS	BS	BS	BS	BS	BS	BS	SS	BS	BS	BS	-
DD19C274	0	0	-	342	342	BB	BB	BB	BS	SS	SS	SS	SS	SS	SS	SS	SS	SS	-	SS	SS	BS	BS	BS	BS	SS	BS	BS	BS	BS	BS	BS	BS	BS	BS	BS	BS	BS	BS	BS	BS	BS	BS	BS	SS	SS	SS	SS	-
DD19D822	0	0	535	-	535	BB	BB	BB	SS	SS	SS	SS	BS	BB	BB	BB	BS	BS	-	BS	BB	BB	BB	BB	BB	BB	BS	BS	BS	BS	SS	SS	SS	BS	BS	BS	BS	BB	BB	BB	BB	BB	SS	SS	BB	BB	BB	BS	-
DD19D563	0	0	501	-	501	SS	BS	BB	BB	BB	BB	BB	BB	BS	BS	BS	BB	BB	-	BB	BB	BB	BB	BB	BS	BS	BS	BS	BS	BS	BS	BS	BS	BS	SS	BB	BB	BB	BB	BB	BB	BB	BB	BB	SS	SS	SS	SS	-
DD19E750	0	0	494	-	494	BS	BS	BS	BS	BS	BB	BB	BB	BB	BB	BB	BB	BB	-	BB	BB	BB	BS	BS	SS	SS	BS	BS	BS	BS	BS	SS	SS	SS	SS	BB	BB	BB	BB	BB	BB	BB	BS	BS	SS	SS	BS	BS	-
DD19F625	0	0	431	-	431	BB	BB	BB	BB	BB	BB	BB	BB	BS	BS	BS	BB	BB	-	BB	BB	BB	BB	BB	BS	BS	BS	BS	BS	BS	BS	BS	BB	BB	BB	BS	BS	BS	BB	BB	BB	BB	SS	SS	BS	BS	BS	BS	-
DD19G643	0	0	486	-	486	BB	BB	BB	BS	BS	BS	BS	BS	BS	BS	BS	SS	SS	-	BS	BS	BS	BS	BS	BS	BS	BB	BB	BB	BB	BB	BS	SS	SS	SS	BS	SS	BS	BS	BS	BS	BS	BS	SS	SS	SS	SS	SS	-
DD19G718	0	0	415	-	415	BS	BS	SS	SS	SS	SS	SS	BS	BS	BS	BS	BS	BS	-	BS	BB	BB	BB	BB	BS	BS	BS	BS	BS	BS	BS	BB	BS	BS	SS	BS	SS	SS	BS	BS	BS	BS	BS	-	BB	BS	BS	BS	-
DD19H072	0	1	345	-	345	BS	BS	BS	BS	BS	BS	BS	BS	BS	BS	BS	BS	SS	-	SS	SS	SS	SS	BS	BS	BS	BS	BS	BS	BS	BS	BS	SS	SS	BS	BB	BB	BB	BB	BB	BB	BB	BB	BB	BS	BS	BS	BS	-
DD19H801	0	1	555	-	555	BS	BS	BS	BS	BS	BS	BS	BS	BS	BB	BB	BB	BB	-	BB	BS	BS	BS	BS	BS	BS	BS	BB	BB	BB	BB	BB	BB	BS	-	BS	BS	BS	BS	BS	BS	BS	BS	BS	BB	BB	BB	BS	-
DD19H904	0	1	371	-	371	BS	BS	BS	BB	BB	BB	BB	BB	BB	BB	BS	BS	BS	-	BS	BB	BB	BB	BB	SS	SS	SS	SS	SS	SS	SS	BS	BS	BB	BB	SS	SS	SS	SS	SS	SS	BS	BS	BS	SS	SS	SS	SS	-
DD21A1077	0	1	252	-	252	BS	BS	BB	BB	BB	BB	-	BB	BS	BS	BS	BS	SS	-	SS	SS	SS	SS	SS	BS	BS	BB	BS	BS	BS	BS	BS	BS	BS	BS	BS	BS	BS	BS	BB	BB	BB	BB	BB	BB	BB	BB	BB	BB
DD21A1093	0	1	399	-	399	SS	BS	BB	BB	BB	BB	-	BS	SS	SS	SS	BB	BS	-	BS	BS	BS	BS	BB	BB	BS	SS	SS	BS	BB	BB	BB	BB	BB	BB	BS	BS	BS	BS	BS	BS	BS	BS	BB	BS	BS	BB	BB	BB
DD21B1166	0	1	469	-	469	BB	BB	BB	BB	BB	BB	-	BB	BB	BB	BB	BS	BS	-	BS	SS	SS	SS	BS	BS	BS	BB	BB	BB	BS	BS	BS	BS	BS	BS	SS	SS	SS	BS	BB	BB	BB	SS	SS	BS	BS	SS	SS	SS
DD21B1172	0	1	580	-	580	BS	BS	BS	BS	BS	BS	-	BS	BS	BS	BS	SS	SS	-	BS	SS	SS	SS	SS	BS	BS	BS	BS	BS	BS	BS	BS	SS	SS	SS	SS	SS	SS	SS	BS	BS	BS	BB	BB	BS	BB	BB	BB	BS
DD21B1174	0	1	444	-	444	BS	BS	SS	SS	SS	SS	-	SS	BS	BS	BS	SS	SS	-	BS	BB	BB	BB	BS	BS	BS	BB	BB	BB	BB	BB	BB	BB	BB	BB	BS	SS	SS	SS	BS	BS	BS	BS	BS	SS	SS	SS	BS	BS
DD21B1182	0	1	503	-	503	SS	SS	SS	SS	SS	SS	-	BB	BB	BB	BB	BB	BB	-	BS	BS	BS	BS	BB	BB	BB	BS	SS	SS	SS	SS	SS	SS	SS	SS	BS	SS	SS	BS	BS	BS	BS	SS	SS	BB	BB	BB	BB	SS
DD21C246	0	1	512	-	512	BS	BS	BS	BS	BS	BS	-	BS	BS	BS	SS	SS	SS	-	SS	SS	SS	SS	SS	SS	BS	BB	BB	SS	SS	SS	SS	BS	BB	BB	BB	BB	BS	SS	SS	SS	SS	SS	BS	BB	BB	BB	BB	BB
DD21C261	0	1	591	-	591	BS	BS	BS	SS	SS	SS	-	SS	SS	SS	BS	BB	BB	-	BB	BS	BS	BS	BS	BS	SS	SS	SS	SS	SS	SS	SS	SS	SS	BS	BB	BB	BS	BS	BS	BS	BS	BB	BB	BS	BS	BS	BS	BS
DD21C309	0	1	412	-	412	SS	BS	BS	BS	BS	BS	-	BS	BS	BB	BB	SS	SS	-	SS	SS	SS	SS	BS	BS	BB	SS	SS	SS	BS	BS	BS	BS	BS	BS	BS	BS	BS	BS	SS	SS	SS	SS	SS	BS	BS	BS	BS	BS
DD21D449	0	1	567	-	567	BB	BB	BB	BB	BS	BS	-	BS	SS	BS	-	BS	BS	-	SS	SS	SS	SS	SS	SS	SS	BS	SS	SS	SS	SS	SS	SS	SS	SS	BS	BS	BS	BS	BS	BS	BS	SS	SS	BS	BS	BS	BS	BB
DD21D512	0	1	561	-	561	BB	BB	BB	BB	BB	BB	-	BS	BS	BS	SS	BS	BB	-	BB	BB	BB	BB	BB	BB	BB	BB	BS	BS	BS	BS	BS	BB	BB	BB	SS	SS	SS	BS	BS	BS	BB	BB	BS	BB	BS	BS	BS	BS
DD21D635	0	1	456	-	456	BS	BS	BS	SS	SS	BS	-	BS	BS	BB	BB	BB	BB	-	BB	BB	BB	BB	BB	BS	BS	BB	BS	BS	BS	BS	BS	BS	BS	BB	BB	BS	BS	BS	BS	BS	SS	SS	SS	BS	BS	BB	BS	BS
DD23A488	0	1	329	-	329	BS	BS	BS	BS	BS	BS	-	BS	BB	BB	BB	BS	BS	-	BS	BS	BB	BB	BS	BS	BS	BS	BS	BS	SS	SS	SS	SS	SS	SS	BS	BS	BS	BS	BS	BS	BS	BB	BB	BS	BS	BS	BS	BS
DD23A522	0	1	437	-	437	BB	BB	SS	SS	SS	SS	-	SS	BS	BS	BS	BS	BS	-	BB	BB	BB	BS	BS	BS	BS	SS	SS	SS	SS	SS	SS	BS	BS	BS	BB	BB	BS	BS	SS	SS	SS	SS	SS	BB	BB	BB	BS	BS
DD23B577	0	1	428	-	428	BB	BB	SS	SS	SS	BS	-	BS	BS	BS	BB	BB	BB	-	BS	BS	BS	BS	BS	BS	BS	BB	BB	BB	BB	BB	BB	BB	BB	BB	SS	SS	SS	SS	BS	BS	BS	BS	BS	BS	BB	BB	BB	BB
DD23C976	0	1	415	-	415	BS	BS	BB	BS	BS	BS	-	BB	BB	BB	BB	SS	SS	-	BS	BS	BS	BS	BS	BS	BS	BS	BS	BB	BB	BB	BB	BB	BB	BB	BS	SS	SS	SS	SS	SS	SS	SS	SS	BS	BS	BS	BS	BS
DD23C978	0	1	390	-	390	SS	BS	BB	BB	BB	BB	-	BS	BS	BS	BS	BS	BB	-	BB	BB	BB	BB	BS	BS	BS	BS	BB	BB	BB	BB	BB	BB	BB	BB	SS	SS	SS	BS	BB	BB	BB	BS	BS	BS	BS	BS	BS	BS
DD23C991	0	1	380	-	380	SS	BS	BS	BS	BS	SS	-	SS	SS	SS	SS	BB	BB	-	BB	BB	BB	BB	BS	BS	SS	BS	BS	BS	BS	BS	BS	BB	BB	BS	BS	BS	SS	SS	SS	SS	BS	BS	BS	BS	BS	BB	BB	BB
DD23D1097	0	1	397	-	397	BS	BS	BB	BB	BS	BS	-	BS	BS	-	BS	BS	BS	-	BS	BS	BS	BS	BS	BS	BS	BS	BB	BB	BB	BS	BS	BS	BS	BS	BS	SS	SS	SS	SS	SS	BS	BS	BS	BB	BB	BB	BB	BS
DD23D1098	0	1	502	-	502	BB	BB	BB	BB	BB	BB	-	BB	BB	BB	BB	SS	BS	-	BS	BS	BB	BS	BS	BS	BS	BS	BS	SS	BS	BS	BS	BS	BS	BS	SS	SS	SS	SS	BS	BS	BS	BS	SS	BS	BS	SS	SS	SS
DD21A1186	1	1	570	-	570	BB	BB	BB	BB	BB	BB	-	BB	BS	BS	BS	BB	BB	-	BS	SS	SS	SS	BS	BB	BS	SS	SS	SS	SS	BS	BS	BS	BB	BB	BS	BS	BS	BS	SS	SS	SS	SS	BS	BS	BS	BS	BS	BB
DD21B1114	1	1	539	-	539	SS	SS	SS	SS	SS	BS	-	BS	BB	BB	BB	SS	SS	-	BS	BS	BS	BS	BS	BS	BS	BS	BS	BS	BS	BB	BB	BB	BB	BB	SS	SS	SS	SS	BS	BS	BS	BS	BB	SS	BS	BS	BB	BB
DD21C150	1	1	504	-	504	SS	SS	BS	BS	BS	BS	-	BS	BS	BS	BB	BS	BS	-	BS	BB	BB	BS	BS	BS	SS	BS	BS	BS	BS	BS	BS	SS	SS	SS	SS	SS	SS	SS	BS	BS	BS	SS	BS	BS	BS	BS	BS	SS
DD21C201	1	1	592	-	592	SS	SS	SS	SS	SS	SS	-	SS	SS	SS	BS	BS	SS	-	BS	BS	BS	BS	BS	BB	BB	BB	BB	BS	BS	BS	BS	BS	BB	BB	BS	SS	SS	SS	SS	SS	BS	BS	SS	BS	SS	SS	SS	SS
DD21C225	1	1	-	468	468	BS	BS	BS	BB	BB	BB	-	BB	BB	BB	BS	BB	BB	-	BB	BB	BB	BB	BB	BB	BB	BB	BB	BB	BB	BB	BB	BB	BB	BB	BS	BS	SS	SS	SS	SS	SS	SS	SS	BS	BS	BS	BS	BS
DD21D405	1	1	441	-	441	SS	SS	SS	SS	SS	SS	-	SS	SS	SS	SS	BS	BS	-	BB	BS	BS	BS	BS	BS	BB	BS	BS	BS	BS	BB	BS	BS	BS	BS	BS	SS	SS	SS	SS	SS	SS	BS	BB	SS	SS	BB	BB	BB
DD23A554	1	1	-	198	198	BS	BS	BS	SS	SS	SS	-	SS	SS	BS	BS	SS	SS	-	SS	SS	BS	BS	BS	BS	BS	BS	BS	BS	BS	BS	BS	BB	BB	BB	BS	BS	SS	SS	SS	SS	SS	BS	BS	BS	BS	BB	BB	BB
DD23C836	1	1	296	-	296	SS	SS	BS	BS	BS	BS	-	BS	BS	BB	BS	BS	BS	-	SS	-	SS	SS	SS	-	SS	BS	BS	BS	BS	BS	BS	BS	BS	BS	SS	SS	BS	BS	BB	BB	BB	BB	BB	BS	BB	BS	BS	BS
DD21C90	1	1	546	-	546	SS	BS	BS	BS	BS	BS	-	SS	SS	SS	SS	SS	BS	-	BS	BS	BS	SS	SS	SS	SS	SS	SS	SS	BS	BS	BS	BS	BS	SS	BS	BS	BS	BS	SS	SS	SS	SS	SS	BS	BS	BS	BS	BS
DD23D1106	1	1	-	197	197	BB	BB	BS	BS	SS	SS	-	SS	SS	SS	SS	BS	BS	-	BS	BS	BS	BS	BS	BS	SS	BS	BS	BS	BS	BS	BS	BB	BS	BB	BS	BS	BB	BB	BB	BB	BB	BB	BB	SS	SS	SS	SS	BS
DD23B628	1	1	457	-	457	BB	BB	BB	BB	BS	BS	-	BS	BB	BB	BS	BS	BS	-	BS	BS	BS	SS	SS	BS	BS	SS	SS	SS	SS	SS	SS	SS	BS	BS	BB	BB	BB	BB	BS	BS	BS	BS	SS	SS	SS	SS	SS	SS
DD23B732	1	1	-	352	352	BS	BS	BB	BB	BB	BB	-	BB	BB	BB	BB	BS	BB	-	BB	BB	BB	BB	BB	BB	BB	BS	BS	SS	SS	SS	SS	SS	SS	SS	BB	BB	BB	BB	BB	BB	BS	BS	BS	SS	SS	SS	SS	SS
DD23C789	1	1	478	-	478	SS	SS	SS	BS	BS	BB	-	BS	BS	BS	BS	BS	BS	-	BS	BS	BS	BS	BS	BS	BB	BS	BS	BS	BS	BS	SS	SS	SS	SS	BS	BS	BS	SS	SS	SS	BS	BS	BS	SS	SS	BS	BS	BS
DD23C802	1	1	392	-	392	BS	BS	BS	SS	SS	SS	-	SS	SS	SS	SS	BS	BS	-	BS	BS	BS	BS	BS	BS	BS	BS	BS	BB	BB	BB	BB	BB	BB	BB	BS	BS	BS	BS	BS	BB	BB	BB	BB	BS	BS	BS	BS	BS
DD23D1099	1	1	390	-	390	SS	SS	SS	SS	BS	BS	-	SS	SS	SS	SS	SS	SS	-	BS	BS	BB	BB	BB	BS	BS	BS	BB	BB	BS	BS	BS	BS	BS	BS	BS	BS	BS	SS	SS	SS	SS	BB	BB	SS	SS	SS	SS	SS
DD23D1102	1	1	457	-	457	BS	BS	BB	BB	BB	BB	-	BB	BB	BB	BS	BS	BS	-	BS	BS	BS	BS	BS	BS	BS	BS	BB	BB	BB	BB	BB	BS	BS	BS	BS	BS	BS	SS	SS	SS	SS	SS	SS	BB	BB	BB	BB	BB
DD23D1108	1	1	540	-	540	SS	SS	SS	SS	BS	BS	-	BS	BS	BS	BS	BS	SS	-	BS	BS	BS	BS	BB	BB	BS	BS	BB	BB	BB	BB	BB	BB	BB	BS	SS	BS	BS	BS	BS	BS	BS	BS	BS	SS	BS	BS	BS	BS
[truncated: 92 more columns]
