# Supplementary material for: Identification of quantitative trait loci for survival in the mutant dynactin p150Glued mouse model of motor neuron disease
Source: PLoS One. 2022 Sep 15;17(9):e0274615. doi: 10.1371/journal.pone.0274615 (PMC9477371; doi:10.1371/journal.pone.0274615)
Supplement: S1 Table — (XLSX) [file pone.0274615.s004.xlsx]

## Sheet: Supplementary Table 1
Supplementary Table 1. Single Nucleotide Polymorphisms across the mouse genome used to differentiate C57BL/6J from SJL/J mice
Marker	SNP_ID	Chr	Location GRCm38 (bp)	Location (cM)
01-008110094-M	rs3684358	1	8083448	2.06
01-020235191-G	rs13475752	1	19955143	6.3
01-038984204-M	rs3663884	1	38478319	16.88
01-059831398-M	rs3687432	1	59215594	29.41
01-080181487-M	rs3677697	1	79306816	40.91
01-101109196-M	rs3701666	1	100566233	48.85
01-119177953-M	rs3680832	1	118478574	52.18
01-139952425-M	rs3677464	1	139078763	60.86
01-169425148-M	rs3714825	1	168216635	76.02
01-180301121-G	rs13476265	1	179610525	83.6
01-191804699-M	rs3699344	1	190444033	96.1
02-003179310-M	rs3713997	2	3233903	1.81
02-020551477-M	rs3674936	2	20371737	14.52
02-045952711-G	rs13476470	2	45192291	27.35
02-064172278-M	rs3687947	2	63454701	36.8
02-087029735-M	rs3711897	2	86096610	49.74
02-104075364-M	rs3656441	2	103247353	54.35
02-126638575-G	rs13476756	2	124995482	61.25
02-146910375-M	rs3690107	2	145879002	71.26
02-166115846-M	rs3661349	2	165153905	85.45
02-179086475-M	rs3680965	2	180754894	103.3
03-007561998-N	rs4223706	3	7551616	2.02
03-021275532-G	rs13477012	3	21550238	7.4
03-040667523-M	rs3704086	3	40682365	19.49
03-062390782-M	rs3672601	3	61811605	29.84
03-082192100-M	rs3685286	3	81495186	35.89
03-102189723-M	rs3720779	3	102083704	44.54
03-122263343-G	rs13477376	3	121798499	53.02
03-138370314-M	rs3725826	3	137868527	63.94
03-155372777-M	rs3656494	3	154777283	79.31
04-003163167-M	rs3694594	4	3722521	2.02
04-022227011-G	rs13477603	4	22514634	9.74
04-042020383-M	rs3698283	4	43184798	23
04-058850394-M	rs3654495	4	59929807	32.82
04-086758585-N	rs4224587	4	89306692	42.13
04-102718416-N	rs3024094	4	105001793	48.97
04-122948823-M	rs3673616	4	125624095	59.17
04-142807236-G	rs4224916	4	144792627	78.1
04-151168886-M	rs3680364	4	155717880	87.06
05-008305854-N	rs4225021	5	5581238	2.94
05-024901514-M	rs3705209	5	26424761	12.84
05-043353028-N	rs3023833	5	44400083	24.15
05-062045190-M	rs3666143	5	62981630	32.36
05-082050497-M	rs3705373	5	82514559	42.9
05-103288157-M	rs3726857	5	105660472	51.01
05-123262990-M	rs3664741	5	125025490	63.96
05-142017413-M	rs3711809	5	142885577	81.79
06-003167392-M	rs3661828	6	3466870	1.51
06-024080365-M	rs3717352	6	24132418	11.21
06-046967317-M	rs3725192	6	46710989	22.32
06-060887613-G	rs13478783	6	60591379	29.06
06-084596678-G	rs13478866	6	84596678	36.48
06-112199886-M	rs3723352	6	111352825	51.63
06-134747045-G	rs13479054	6	134449868	65.38
06-149052281-M	rs3711088	6	148311947	78.5
07-011167675-M	rs3675839	7	16036173	8.73
07-032202125-G	rs13479217	7	43574631	28.26
07-053928010-M	rs3717846	7	64516102	34.65
07-070027360-M	rs3718876	7	80530849	45.66
07-091160556-M	rs3705245	7	101342500	54.54
07-112553982-G	rs13479502	7	123849000	67.52
07-135345950-N	rs4226997	7	144896765	88.91
08-009110239-M	rs3660821	8	9156989	3.92
08-030016621-M	rs3668791	8	31125090	17.99
08-053200795-M	rs3717783	8	53968450	29.2
08-071925175-M	rs3722665	8	72545028	34.97
08-090088021-M	rs3693131	8	90340787	44.02
08-109943429-M	rs3674352	8	110051236	57.4
08-120862827-G	rs13480017	8	121196970	70.39
09-010567705-G	rs13480068	9	10573030	2.59
09-029233439-N	rs3023203	9	29123006	14.39
09-052052234-M	rs3699358	9	51715920	28.36
09-070380686-G	rs13480262	9	70153155	39.26
09-094819555-M	rs4138352	9	94301623	48.91
09-111881261-M	rs3701695	9	110777475	60.54
10-009127141-N	rs3090140	10	9292254	3.06
10-030424407-G	rs13480569	10	30710844	17.14
10-053898997-M	rs3696307	10	53743149	27.31
10-070466216-N	rs3023942	10	70403834	36.7
10-093476458-N	rs4228405	10	93265504	48.08
10-111395290-G	rs13480766	10	111883401	59.87
10-129117100-M	rs3719409	10	128453132	76.6
11-011378766-M	rs3723733	11	11454038	6.9
11-030321352-G	rs13480937	11	30159387	17.52
11-051340929-G	rs6199956	11	50745267	30.91
11-070331570-M	rs3668244	11	69747463	42.87
11-090199967-M	rs3682081	11	89452959	54.47
11-111226923-M	rs3712384	11	110384854	73.57
12-009581325-M	rs3689696	12	9543137	4.02
12-029244061-M	rs4138302	12	35121800	15.66
12-049281625-M	rs3688316	12	54887786	23.76
12-070670478-M	rs3663221	12	75996767	33.35
12-092440423-M	rs3719660	12	98297396	49.84
12-113315003-M	rs3696039	12	119088970	63.55
13-005378755-G	rs13481673	13	5585648	2.84
13-026482435-G	rs13481734	13	27037150	12.24
13-043995023-N	rs3023382	13	44401549	21.66
13-065938342-M	rs3714056	13	68879859	35.34
13-085133616-G	rs13481932	13	88841897	45.32
13-100574867-N		13	103171992	56.4
14-006645974-N	rs3023641	14	11353410	6.29
14-025184538-M	rs4137897	14	30084248	18.48
14-046108187-M	rs3697794	14	55021861	27.86
14-061541547-N	rs4230463	14	70604117	36.53
14-083150973-M	rs3655019	14	91997684	45.45
14-103926350-G	rs13482379	14	112877110	58.28
15-020953071-M	rs3714893	15	20882475	8.26
15-046999017-N	rs3024123	15	46799726	17.74
15-069647296-G	rs13482635	15	69446226	31.37
15-088930929-M	rs4140226	15	88094872	42.92
15-096231715-M	rs3676400	15	95354568	50.01
16-007016121-C	rs4157856	16	7544840	3.44
16-031980782-C	rs4170074	16	32194780	22.56
16-049079612-C	rs4184376	16	49089467	30.8
16-070833511-G	rs13482811	16	70833511	40.34
16-091028945-C	rs4217372	16	90383619	51.67
17-010130910-G	rs13482881	17	11005667	7.79
17-031242489-M	rs3660486	17	32027092	17.33
17-052179489-M	rs3692329	17	53127906	27.73
17-068191393-M	rs3657117	17	69049502	40.04
17-089136255-M	rs3659009	17	89792457	59.74
18-011819268-M	rs3710602	18	11807493	5.88
18-032061772-M	rs3666799	18	31887673	17.89
18-052783850-M	rs3706369	18	52522090	28.23
18-072096903-M	rs3681034	18	71744132	45.52
18-086980249-M	rs3670234	18	86384150	58.29
19-005218596-N	rs4232023	19	5603222	4.31
19-025120427-M	rs3726735	19	25432820	20.42
19-045460279-N	rs3160376	19	45552720	38.6
19-058179075-M	rs3710053	19	58128528	54.11
X-016114535-G	rs13483721	X	16114535	11.24
X-035414447-M	rs3699591	X	49792536	26.06
X-046568296-G	rs13483781	X	62375834	34.48
X-063529554-M	rs3663982	X	80536648	38.36
X-088983795-M	rs3693696	X	106129676	47.24
X-109677875-M	rs3664601	X	130290915	53.05
