# Supplementary material for: Identification of quantitative trait loci for survival in the mutant dynactin p150Glued mouse model of motor neuron disease
Source: PLoS One. 2022 Sep 15;17(9):e0274615. doi: 10.1371/journal.pone.0274615 (PMC9477371; doi:10.1371/journal.pone.0274615)
Supplement: S2 Table — (XLSX) [file pone.0274615.s005.xlsx]

## Sheet: Supplementary Table 2
	Supplementary Table 2
	One-Dimensional scans for the Survival phenotype with pval less than or equal to 0.63
	Chr	Location (cM)	LOD Score	Additive Covariate	Interactive Covariate
	17	43.8	3.43	No	sex
	17	43.8	3.43	sex	sex
	17	43.8	3.29	pgm	sex
	17	43.8	3.29	sex, pgm	sex
	18	23.9	2.86	pgm	No
	18	23.9	2.56	sex, pgm	No
	18	23.9	4.06	pgm	sex
	18	23.9	4.06	sex, pgm	sex
	18	23.9	4.02	No	pgm
	18	23.9	3.91	sex	pgm
	18	23.9	4.02	pgm	pgm
	18	23.9	3.91	sex, pgm	pgm
	18	23.9	5.4	No	sex, pgm
	18	23.9	5.4	sex	sex, pgm
	18	23.9	5.4	pgm	sex, pgm
	18	23.9	5.4	sex, pgm	sex, pgm
