# Supplementary material for: Identification of quantitative trait loci for survival in the mutant dynactin p150Glued mouse model of motor neuron disease
Source: PLoS One. 2022 Sep 15;17(9):e0274615. doi: 10.1371/journal.pone.0274615 (PMC9477371; doi:10.1371/journal.pone.0274615)
Supplement: S3 Table — (XLSX) [file pone.0274615.s006.xlsx]

## Sheet: Supplementary Table 3
							Supplementary Table 3
							One-Dimensional scans for the Health Sacrifice phenotype with pval less than or equal to 0.63
							Chr	Location (cM)	LOD Score	Additive Covariate	Interactive Covariate
							4	6	3.66	pgm	sex
							4	6	2.4	sex, pgm	No
							4	6	3.56	sex, pgm	sex
							4	12	3.44	sex	sex
							6	27.5	3.83	No	sex
							6	27.5	3.84	sex	sex
							6	27.5	4.9	pgm	sex
							6	27.5	4.85	sex, pgm	pgm
							6	31.5	6.09	No	sex, pgm
							6	31.5	6.09	sex	sex, pgm
							6	31.5	6.09	pgm	sex, pgm
							6	31.5	6.09	sex, pgm	sex, pgm
							10	57.1	2.28	No	No
							10	57.1	2.55	pgm	No
							10	57.1	2.59	sex, pgm	No
							13	34.8	2.49	No	No
							13	34.8	2.49	sex	No
							15	16.3	4.02	No	pgm
							15	16.3	4.33	sex	pgm
							15	16.3	4.02	pgm	pgm
							15	16.3	4.33	sex, pgm	pgm
							15	16.3	4.97	No	sex, pgm
							15	16.3	4.97	sex	sex, pgm
							15	16.3	4.97	pgm	sex, pgm
							15	16.3	4.97	sex, pgm	sex, pgm
