# Supplementary material for: Identification of quantitative trait loci for survival in the mutant dynactin p150Glued mouse model of motor neuron disease
Source: PLoS One. 2022 Sep 15;17(9):e0274615. doi: 10.1371/journal.pone.0274615 (PMC9477371; doi:10.1371/journal.pone.0274615)
Supplement: S4 Table — (XLSX) [file pone.0274615.s007.xlsx]

## Sheet: Supplementary Table 4
													Supplementary Table 4
													Two-dimensional scans for the Survival and Health Sacrifice Phenotypes with pvals less than or equal to 0.63
													Phenotype	Chr1	Pos1 (cM)	Chr2	Pos2 (cM)	lod.full	lod.add
													Survival	4	2	17	43.8		8.16
													Survival	5	66.9	X	43.2	8.5
													Survival	9	34.6	X	19.2	9.5
													Survival	13	34.8	X	51.2	9.39
													Survival	18	17.9	X	29.2	9.8
													Health sac	4	84	13	34.8		6.18
													Health sac	5	30.9	10	55.1		5.3
													Health sac	6	5.5	19	50.3		5.01
													Health sac	13	48.8	19	48.3		5.41
