# Supplementary material for: Identification of quantitative trait loci for survival in the mutant dynactin p150Glued mouse model of motor neuron disease
Source: PLoS One. 2022 Sep 15;17(9):e0274615. doi: 10.1371/journal.pone.0274615 (PMC9477371; doi:10.1371/journal.pone.0274615)
Supplement: S5 Table — (XLSX) [file pone.0274615.s008.xlsx]

## Sheet: Supplementary Table 5
Supplementary Table 5. Gene locations in the Chromosome 17 QTL where SJL mice demonstrate non-synonymous variations.
Gene	Gene Name	dbSNP_ID	Chr	Loc GRCm38	C57BL6	SJL	Zygosity	Protein ID	Length	Strand	Codon Change	Position	Residue C57BL6	Residue SJL	Type	Provean Score	Prediction (cutoff= -2.5)	SIFT Score	Prediction (cutoff=0.05)
Rrp1b	ribosomal RNA processing 1B	rs47231957	17	32051753	C	G		ENSMUSP00000080085	724	1	CCT [C/G]AA GAG	229	Q	E	Single AA Change	2.73	Neutral	NA	NA
Rrp1b			17	32052742	T	C		ENSMUSP00000080085	724	1	GCA C[T/C]A GAC	262	L	P	Single AA Change	-1.42	Neutral	NA	NA
Rrp1b			17	32055198	A	G		ENSMUSP00000117400	172	1	GTC AT[A/G] GGG	109	I	M	Single AA Change	1.05	Neutral	0.02	Damaging
Rrp1b		rs13467826	17	32056730	C	T		ENSMUSP00000080085	724	1	GCC C[C/T]G TGT	417	P	L	Single AA Change	-1.61	Neutral	NA	NA
Rrp1b			17	32056841	C	T		ENSMUSP00000080085	724	1	CGG C[C/T]G AGA	454	P	L	Single AA Change	-3.24	Deleterious	NA	NA
Rrp1b		rs265718814	17	32057026	A	G		ENSMUSP00000080085	724	1	AGT [A/G]GT GAC	516	S	G	Single AA Change	-1.11	Neutral	NA	NA
Notch3	notch 3	rs33635352	17	32143568	C	A		ENSMUSP00000085016	2318	-1	TTC C[G/T]C TGT	1361	R	L	Single AA Change	-3.38	Deleterious	0.055	Tolerated
Notch3		rs33175238	17	32144588	A	G		ENSMUSP00000085016	2318	-1	GAC C[T/C]A GGC	1167	L	P	Single AA Change	4.69	Neutral	1	Tolerated
Notch3		rs47006251	17	32147425	C	T		ENSMUSP00000085016	2318	-1	GTG A[G/A]C TCC	945	S	N	Single AA Change	4.25	Neutral	1	Tolerated
Notch3		rs33375563	17	32158712	A	G		ENSMUSP00000085016	2318	-1	TGT G[T/C]T CAT	130	V	A	Single AA Change	2.86	Neutral	1	Tolerated
Ephx3	epoxide hydrolase 3	rs47778998	17	32189403	T	C		ENSMUSP00000085013	424	-1	TCG [A/G]CC GGT	16	T	A	Single AA Change	0.11	Neutral	0.936	Tolerated
Wiz	widely-interspaced zinc finger motifs	rs33220232	17	32367917	T	C		ENSMUSP00000069443	956	-1	CCC [A/G]GA AGC	140	R	G	Single AA Change	-1.12	Neutral	0.274	Tolerated
Cyp4f15	cytochrome P450, family 4, subfamily f, polypeptide 15		17	32697868	A	G		ENSMUSP00000129264	534	1	TAT C[A/G]G CTC	253	Q	R	Single AA Change	-0.72	Neutral	0.209	Tolerated
Zfp811	zinc finger protein 811	rs13482952	17	32800415	T	C		ENSMUSP00000079709	551	-1	AAT [A/G]AA TAC	54	K	E	Single AA Change	1.61	Neutral	1	Tolerated
Zfp799	zinc finger protein 799	rs242316872	17	32819799	A	T		ENSMUSP00000136298	647	-1	GGC [T/A]CG AAC	497	S	T	Single AA Change	-1	Neutral	0.032	Damaging
Cyp4f13	cytochrome P450, family 4, subfamily f, polypeptide 13	rs46149805	17	32925361	A	G		ENSMUSP00000074733	523	-1	AGG [T/C]CA CCT	453	S	P	Single AA Change	-4.08	Deleterious	0.037	Damaging
Cyp4f13		rs48657382	17	32925723	C	T		ENSMUSP00000074733	523	-1	GAC [G/A]TT CTG	405	V	I	Single AA Change	0.46	Neutral	1	Tolerated
Cyp4f13		rs46720992	17	32929955	T	C		ENSMUSP00000074733	523	-1	ATC A[A/G]G GAG	272	K	R	Single AA Change	0.32	Neutral	0.285	Tolerated
Cyp4f13		rs13459151	17	32941145	T	C		ENSMUSP00000074733	523	-1	TTC C[A/G]T GAT	85	H	R	Single AA Change	0.16	Neutral	0.325	Tolerated
Phf8-ps	PHD finger protein 8, pseudogene	rs215492606	17	33065119	G	A		ENSMUSP00000024121	908	-1	AGT C[C/T]A GGA	903	P	L	Single AA Change	-0.51	Neutral	0.019	Damaging
Phf8-ps		rs47300064	17	33066580	C	T		ENSMUSP00000024121	908	-1	AAC C[G/A]T GAT	416	R	H	Single AA Change	5.23	Neutral	1	Tolerated
Phf8-ps		rs47759005	17	33066596	C	T		ENSMUSP00000024121	908	-1	AAA [G/A]AA GTT	411	E	K	Single AA Change	-2.59	Deleterious	0.05	Damaging
Morc2b	microrchidia 2B	rs33493422	17	33136776	A	G		ENSMUSP00000056879	1022	-1	AGC C[T/C]C CTG	674	L	P	Single AA Change	0.72	Neutral	0.211	Tolerated
Morc2b		rs13482953	17	33137236	T	C		ENSMUSP00000056879	1022	-1	CCC [A/G]TC AAC	521	I	V	Single AA Change	0.12	Neutral	0.019	Damaging
Olfr239	olfactory receptor 239		17	33199320	T	A		ENSMUSP00000129451	315	1	CTC [T/A]CC ACA	87	S	T	Single AA Change	-1.43	Neutral	0.093	Tolerated
Zfp955a	zinc finger protein 955A		17	33242462	T	C		ENSMUSP00000008830	545	-1	GAG T[A/G]T AAG	232	Y	C	Single AA Change	10.09	Neutral	1	Tolerated
Zfp955a			17	33242568	C	T		ENSMUSP00000008830	545	-1	CAC [G/A]CT GGA	197	A	T	Single AA Change	2	Neutral	1	Tolerated
Zfp955a			17	33242643	T	C		ENSMUSP00000008830	545	-1	GAG [A/G]AC AGT	172	N	D	Single AA Change	-1.29	Neutral	0.016	Damaging
Zfp955a			17	33242685	A	G		ENSMUSP00000008830	545	-1	TAT [T/C]CT GAA	158	S	P	Single AA Change	-1.64	Neutral	0.161	Tolerated
Zfp955a			17	33242719	G	C		ENSMUSP00000008830	545	-1	GCT AT[C/G] AAA	146	I	M	Single AA Change	-0.14	Neutral	0.151	Tolerated
Zfp955b	zinc finger protein 955B		17	33302030	T	C		ENSMUSP00000097011	545	1	TAT [T/C]CT GAA	158	S	P	Single AA Change	-1.46	Neutral	0.255	Tolerated
Zfp955b			17	33302072	A	G		ENSMUSP00000097011	545	1	GAG [A/G]AC AGT	172	N	D	Single AA Change	-1.08	Neutral	0.009	Damaging
Zfp955b		rs386963800	17	33302292	A	G		ENSMUSP00000097011	545	1	CAC C[A/G]G ACC	245	Q	R	Single AA Change	-0.04	Neutral	0.077	Tolerated
Zfp955b		rs48346592	17	33302765	G	A		ENSMUSP00000097011	545	1	TAC [G/A]TT TGC	403	V	I	Single AA Change	-0.81	Neutral	0.458	Tolerated
Zfp955b			17	33302922	A	G		ENSMUSP00000097011	545	1	GAA A[A/G]G AAA	455	K	R	Single AA Change	-1.03	Neutral	0.001	Damaging
Zfp81		rs29519555	17	33335363	T	C		ENSMUSP00000050728	531	-1	GAG A[A/G]T CCT	159	N	S	Single AA Change	0.43	Neutral	0.463	Tolerated
Zfp81	zinc finger protein 81	rs52049521	17	33335550	C	T		ENSMUSP00000050728	531	-1	CCC [G/A]GA ATA	97	G	R	Single AA Change	-2.12	Neutral	0.093	Tolerated
Zfp101	zinc finger protein 101	rs33082684	17	33386458	C	T		ENSMUSP00000132508	612	-1	ACA C[G/A]A GAA	53	R	Q	Single AA Change	0.77	Neutral	0.587	Tolerated
Actl9	actin-like 9	rs33308662	17	33433796	C	A		ENSMUSP00000134564	415	1	AAG [C/A]AA TCC	277	Q	K	Single AA Change	1.92	Neutral	1	Tolerated
Actl9		rs33470805	17	33433799	T	A		ENSMUSP00000134564	415	1	CAA [T/A]CC CTG	278	S	T	Single AA Change	-0.74	Neutral	0.34	Tolerated
Adamts10	a disintegrin-like and metallopeptidase (reprolysin type) with thrombospondin type 1 motif, 10		17	33549039	C	T		ENSMUSP00000084905	1104	1	CTA C[C/T]T GGG	761	P	L	Single AA Change	0.96	Neutral	0.146	Tolerated
Myo1f	myosin IF	rs264820355	17	33601681	A	G		ENSMUSP00000084887	1098	1	TTC [A/G]TC CTT	833	I	V	Single AA Change	-0.27	Neutral	0.845	Tolerated
Pram1	PML-RAR alpha-regulated adaptor molecule 1	rs48088473	17	33640771	G	A		ENSMUSP00000057065	675	1	CCA A[G/A]G AAG	104	R	K	Single AA Change	0.35	Neutral	1	Tolerated
Pram1		rs33399614	17	33644700	T	C		ENSMUSP00000057065	675	1	ATG C[T/C]G TCT	537	L	P	Single AA Change	3.42	Neutral	1	Tolerated
Hnrnpm	heterogeneous nuclear ribonucleoprotein M	rs13466777	17	33677364	A	C		ENSMUSP00000120115	729	-1	TAT [T/G]CC AAC	64	S	A	Single AA Change	-0.46	Neutral	0.985	Tolerated
March2	membrane associated ring-CH-type finger 2		17	33688104	C	T		ENSMUSP00000065225	287	-1	CAA [G/A]TG CAT	286	V	M	Single AA Change	-0.15	Neutral	NA	NA
March2			17	33688160	A	T		ENSMUSP00000065225	287	-1	GTT C[T/A]G CAT	267	L	Q	Single AA Change	-0.31	Neutral	0	Damaging
March2			17	33692182	G	A		ENSMUSP00000133802	232	-1	CCT [C/T]CC CAC	202	P	S	Single AA Change	0.91	Neutral	0.314	Tolerated
March2			17	33709941	C	T		ENSMUSP00000134437	217	-1	GAG [G/A]AC AGG	14	D	N	Single AA Change	-0.03	Neutral	0	Damaging
Angptl4	angiopoietin-like 4		17	33777187	T	C		ENSMUSP00000002360	410	-1	GGG [A/G]AC CGA	272	N	D	Single AA Change	1.29	Neutral	1	Tolerated
Kank3	KN motif and ankyrin repeat domains 3		17	33818130	C	T		ENSMUSP00000040126	791	1	GAG G[C/T]T GGA	324	A	V	Single AA Change	-0.73	Neutral	0.139	Tolerated
Kank3			17	33819846	T	C		ENSMUSP00000040126	791	1	GAG [T/C]CT GTG	580	S	P	Single AA Change	0.24	Neutral	0.219	Tolerated
Ndufa7	NADH:ubiquinone oxidoreductase subunit A7		17	33829809	G	A		ENSMUSP00000039692	113	1	GCC [G/A]CC GAG	82	A	T	Single AA Change	-1.11	Neutral	0.02	Damaging
Cd320	CD320 antigen		17	33847643	A	G		ENSMUSP00000002379	260	1	TGC AT[A/G] CTG	132	I	M	Single AA Change	0.35	Neutral	0.118	Tolerated
Kifc1	kinesin family member C1		17	33883604	G	A		ENSMUSP00000134572	674	-1	GAT C[C/T]C CCG	345	P	L	Single AA Change	-1.09	Neutral	0.358	Tolerated
Kifc1			17	33883670	T	G		ENSMUSP00000134572	674	-1	CTC G[A/C]A GGG	323	E	A	Single AA Change	0.2	Neutral	0.521	Tolerated
Kifc1			17	33885197	A	G		ENSMUSP00000134572	674	-1	CCA G[T/C]T CCC	111	V	A	Single AA Change	0.23	Neutral	0.289	Tolerated
Kifc1			17	33885858	T	C		ENSMUSP00000134572	674	-1	GCT [A/G]TT GGT	101	I	V	Single AA Change	0.14	Neutral	0.874	Tolerated
Daxx	Fas death domain-associated protein		17	33911548	A	G		ENSMUSP00000078390	740	1	GAA A[A/G]C ACT	179	N	S	Single AA Change	-1.04	Neutral	0.503	Tolerated
Daxx			17	33912656	TGACGA	TGA		ENSMUSP00000078390	740	1	GAT GA[TGACGA/TGA]T GAT	445	D	.	Deletion	0.37	Neutral	NA	NA
Daxx			17	33912659	CGATGATGATGA	CGATGATGA		ENSMUSP00000078390	740	1	GAT GA[CGATGATGATGA/CGATGATGA]C GAC	446	D	.	Deletion	0.37	Neutral	NA	NA
Daxx			17	33913293	C	T		ENSMUSP00000078390	740	1	AGT [C/T]CC ACA	504	P	S	Single AA Change	-1.71	Neutral	0.14	Tolerated
Tapbp	TAP binding protein		17	33926106	G	T		ENSMUSP00000025161	466	1	CCT [G/T]CG GAG	326	A	S	Single AA Change	-0.49	Neutral	0.572	Tolerated
Rgl2	ral guanine nucleotide dissociation stimulator-like 2		17	33933621	T	C		ENSMUSP00000041082	778	1	CTC A[T/C]G CAG	402	M	T	Single AA Change	-1.98	Neutral	0.056	Tolerated
Wdr46	WD repeat domain 46		17	33940933	A	G		ENSMUSP00000025170	622	1	GCC [A/G]CC TCC	40	T	A	Single AA Change	0.26	Neutral	1	Tolerated
Wdr46			17	33943386	C	T		ENSMUSP00000025170	622	1	GCC [C/T]TC GAC	221	L	F	Single AA Change	1.94	Neutral	1	Tolerated
Wdr46			17	33948905	C	A		ENSMUSP00000025170	622	1	CAG [C/A]AG AAG	531	Q	K	Single AA Change	1.27	Neutral	0.841	Tolerated
Wdr46			17	33949336	T	A		ENSMUSP00000025170	622	1	GCC A[T/A]G CCT	597	M	K	Single AA Change	2.76	Neutral	1	Tolerated
Wdr46			17	33949338	C	A		ENSMUSP00000025170	622	1	ATG [C/A]CT CCT	598	P	T	Single AA Change	-0.28	Neutral	0.265	Tolerated
Vps52	VPS52 GARP complex subunit		17	33961622	G	A		ENSMUSP00000025178	723	1	TTC [G/A]AA GCG	379	E	K	Single AA Change	-4	Deleterious	0	Damaging
Vps52			17	33961670	C	A		ENSMUSP00000025178	723	1	TGC [C/A]GT GAA	395	R	S	Single AA Change	-5.17	Deleterious	0.039	Damaging
Vps52			17	33961700	A	G		ENSMUSP00000025178	723	1	TTC [A/G]TC GTG	405	I	V	Single AA Change	0.05	Neutral	0.851	Tolerated
Vps52			17	33961703	G	C		ENSMUSP00000025178	723	1	ATC [G/C]TG TCT	406	V	L	Single AA Change	-1.62	Neutral	0.215	Tolerated
Vps52			17	33961728	T	G		ENSMUSP00000025178	723	1	GAC C[T/G]G TTC	414	L	R	Single AA Change	-5.17	Deleterious	0.001	Damaging
Vps52			17	33962088	G	T		ENSMUSP00000025178	723	1	CTG [G/T]CT GAC	435	A	S	Single AA Change	0.72	Neutral	1	Tolerated
Vps52			17	33962098	A	C		ENSMUSP00000025178	723	1	TGC T[A/C]C GAT	438	Y	S	Single AA Change	-7.18	Deleterious	0.003	Damaging
Vps52			17	33962146	G	T		ENSMUSP00000025178	723	1	TTC C[G/T]C AAC	454	R	L	Single AA Change	-4.42	Deleterious	0.103	Tolerated
Vps52			17	33962158	C	G		ENSMUSP00000025178	723	1	GCA G[C/G]G AAG	458	A	G	Single AA Change	-1.17	Neutral	0.391	Tolerated
Vps52			17	33965664	G	A		ENSMUSP00000025178	723	1	GCC C[G/A]A GTC	637	R	Q	Single AA Change	-1.85	Neutral	0.034	Damaging
Vps52			17	33965688	T	G		ENSMUSP00000025178	723	1	GGC T[T/G]T GGT	645	F	C	Single AA Change	-7.3	Deleterious	0	Damaging
Vps52			17	33965720	C	G		ENSMUSP00000025178	723	1	TCC [C/G]TG AGT	656	L	V	Single AA Change	-0.41	Neutral	0.059	Tolerated
Vps52			17	33965738	C	T		ENSMUSP00000025178	723	1	ATG [C/T]GA AGT	662	R	*	Nonsense	NA	NA	NA	NA
Vps52			17	33965757	G	T		ENSMUSP00000025178	723	1	TTC C[G/T]A AAT	668	R	L	Single AA Change	-2.55	Deleterious	0.191	Tolerated
Vps52			17	33966026	G	C		ENSMUSP00000025178	723	1	CTC C[G/C]C GCA	698	R	P	Single AA Change	-3.04	Deleterious	0.021	Damaging
Vps52			17	33966092	A	G		ENSMUSP00000025178	723	1	CAC A[A/G]G CCG	720	K	R	Single AA Change	-2.59	Deleterious	0.053	Tolerated
H2-K1	histocompatibility 2, K1, K region		17	33996486	G	A		ENSMUSP00000025181	369	-1	CCT [C/T]AT TCT	366	H	Y	Single AA Change	-0.06	Neutral	0.005	Damaging
H2-K1			17	33996489	G	A		ENSMUSP00000025181	369	-1	GAC [C/T]CT CAT	365	P	S	Single AA Change	-0.2	Neutral	0.168	Tolerated
H2-K1			17	33996491	T	G		ENSMUSP00000025181	369	-1	CAT G[A/C]C CCT	364	D	A	Single AA Change	-0.15	Neutral	0.076	Tolerated
H2-K1			17	33996492	C	T		ENSMUSP00000025181	369	-1	CAT [G/A]AC CCT	364	D	N	Single AA Change	-0.1	Neutral	0.432	Tolerated
H2-K1			17	33996637	G	T		ENSMUSP00000025181	369	-1	GAT [C/A]TG TCT	353	L	M	Single AA Change	0.07	Neutral	0.148	Tolerated
H2-K1			17	33996645	G	C		ENSMUSP00000025181	369	-1	CAG A[C/G]C TCT	350	T	S	Single AA Change	1	Neutral	1	Tolerated
H2-K1			17	33996654	C	A		ENSMUSP00000025181	369	-1	CCA G[G/T]C TCC	347	G	V	Single AA Change	-1.94	Neutral	0.006	Damaging
H2-K1			17	33996835	A	G		ENSMUSP00000025181	369	-1	GCT C[T/C]G GCT	344	L	P	Single AA Change	2.28	Neutral	0.721	Tolerated
H2-K1			17	33996857	C	T		ENSMUSP00000025181	369	-1	GGT [G/A]GA AAA	337	G	R	Single AA Change	-1.67	Neutral	0.517	Tolerated
H2-K1			17	33997048	CCTTCT	CCT		ENSMUSP00000025181	369	-1	ATG [AGAAGG/AGG] AGA	331	R	.	Deletion	-0.26	Neutral	NA	NA
H2-K1			17	33997122	C	T		ENSMUSP00000025181	369	-1	ACC [G/A]TT GCT	308	V	I	Single AA Change	0.2	Neutral	1	Tolerated
H2-K1			17	33997124	G	A		ENSMUSP00000025181	369	-1	GCG A[C/T]C GTT	307	T	I	Single AA Change	1.5	Neutral	1	Tolerated
H2-K1			17	33997127	G	A		ENSMUSP00000025181	369	-1	ATG G[C/T]G ACC	306	A	V	Single AA Change	-0.88	Neutral	0.379	Tolerated
H2-K1			17	33997130	A	G		ENSMUSP00000025181	369	-1	AAC A[T/C]G GCG	305	M	T	Single AA Change	-2.3	Neutral	0.198	Tolerated
H2-K1			17	33997342	A	T		ENSMUSP00000025181	369	-1	CAG [T/A]AT TAC	277	Y	N	Single AA Change	2.45	Neutral	1	Tolerated
H2-K1			17	33997434	A	G		ENSMUSP00000025181	369	-1	CTG A[T/C]C CAG	246	I	T	Single AA Change	4.45	Neutral	1	Tolerated
H2-K1			17	33997512	A	G		ENSMUSP00000025181	369	-1	AAA G[T/C]C ACC	220	V	A	Single AA Change	-1.52	Neutral	0.349	Tolerated
H2-K1			17	33997514	T	A		ENSMUSP00000025181	369	-1	GAT AA[A/T] GTC	219	K	N	Single AA Change	-0.05	Neutral	0.003	Damaging
H2-K1			17	33997516	T	C		ENSMUSP00000025181	369	-1	GAT [A/G]AA GTC	219	K	E	Single AA Change	1.97	Neutral	0.684	Tolerated
H2-K1			17	33997518	T	C		ENSMUSP00000025181	369	-1	GAA G[A/G]T AAA	218	D	G	Single AA Change	1.9	Neutral	1	Tolerated
H2-K1			17	33997530	C	G		ENSMUSP00000025181	369	-1	CAC A[G/C]C AGA	214	S	T	Single AA Change	-0.23	Neutral	0.024	Damaging
H2-K1			17	33997531	T	G		ENSMUSP00000025181	369	-1	CAC [A/C]GC AGA	214	S	R	Single AA Change	-0.88	Neutral	0.063	Tolerated
H2-K1			17	33997546	G	A		ENSMUSP00000025181	369	-1	GCC [C/T]AT GTG	209	H	Y	Single AA Change	-4.32	Deleterious	0	Damaging
H2-K1			17	33997558	A	G		ENSMUSP00000025181	369	-1	GAT [T/C]CC CCA	205	S	P	Single AA Change	5.17	Neutral	1	Tolerated
H2-K1			17	33999288	G	T		ENSMUSP00000025181	369	-1	AAC G[C/A]G ACG	198	A	E	Single AA Change	4.29	Neutral	1	Tolerated
H2-K1			17	33999297	T	C		ENSMUSP00000025181	369	-1	AAG A[A/G]C GGG	195	N	S	Single AA Change	-2.19	Neutral	0.162	Tolerated
H2-K1			17	33999298	T	G		ENSMUSP00000025181	369	-1	AAG [A/C]AC GGG	195	N	H	Single AA Change	-1.93	Neutral	0.208	Tolerated
H2-K1			17	33999301	T	C		ENSMUSP00000025181	369	-1	CTG [A/G]AG AAC	194	K	E	Single AA Change	2.81	Neutral	1	Tolerated
H2-K1			17	33999307	A	G		ENSMUSP00000025181	369	-1	AGA [T/C]AC CTG	192	Y	H	Single AA Change	-3.56	Deleterious	0.102	Tolerated
H2-K1			17	33999312	C	A		ENSMUSP00000025181	369	-1	CTC C[G/T]C AGA	190	R	L	Single AA Change	-4.2	Deleterious	0.109	Tolerated
H2-K1			17	33999330	G	A		ENSMUSP00000025181	369	-1	GGC A[C/T]G TGC	184	T	M	Single AA Change	-2.13	Neutral	0.038	Damaging
H2-K1			17	33999331	T	C		ENSMUSP00000025181	369	-1	GGC [A/G]CG TGC	184	T	A	Single AA Change	-1.37	Neutral	0.362	Tolerated
H2-K1			17	33999351	A	T		ENSMUSP00000025181	369	-1	AGA C[T/A]C AGG	177	L	H	Single AA Change	0.1	Neutral	0.463	Tolerated
H2-K1			17	33999352	G	A		ENSMUSP00000025181	369	-1	AGA [C/T]TC AGG	177	L	F	Single AA Change	0.1	Neutral	0.59	Tolerated
H2-K1			17	33999354	C	G		ENSMUSP00000025181	369	-1	GAG A[G/C]A CTC	176	R	T	Single AA Change	-2.47	Neutral	0.048	Damaging
H2-K1			17	33999362	T	A		ENSMUSP00000025181	369	-1	GGT GA[A/T] GCA	173	E	D	Single AA Change	-1.1	Neutral	0.298	Tolerated
H2-K1			17	33999369	G	C		ENSMUSP00000025181	369	-1	CAG G[C/G]T GGT	171	A	G	Single AA Change	-3.01	Deleterious	0.035	Damaging
H2-K1			17	33999384	T	C		ENSMUSP00000025181	369	-1	AAA C[A/G]C AAG	166	H	R	Single AA Change	2.47	Neutral	1	Tolerated
H2-K1			17	33999387	T	C		ENSMUSP00000025181	369	-1	ACC A[A/G]A CAC	165	K	R	Single AA Change	0.2	Neutral	1	Tolerated
H2-K1			17	33999396	A	T		ENSMUSP00000025181	369	-1	GCG C[T/A]G ATC	162	L	Q	Single AA Change	5.69	Neutral	1	Tolerated
H2-K1			17	33999457	A	G		ENSMUSP00000025181	369	-1	GGC [T/C]GC GAT	142	C	R	Single AA Change	4.64	Neutral	1	Tolerated
H2-K1			17	33999471	T	A		ENSMUSP00000025181	369	-1	CAG T[A/T]C GCC	137	Y	F	Single AA Change	-0.78	Neutral	0.983	Tolerated
H2-K1			17	33999472	A	G		ENSMUSP00000025181	369	-1	CAG [T/C]AC GCC	137	Y	H	Single AA Change	-1.3	Neutral	0.243	Tolerated
H2-K1			17	33999478	G	C		ENSMUSP00000025181	369	-1	TAC [C/G]AG CAG	135	Q	E	Single AA Change	0.37	Neutral	1	Tolerated
H2-K1			17	33999499	C	T		ENSMUSP00000025181	369	-1	GAC [G/A]GG CGA	128	G	R	Single AA Change	-6.55	Deleterious	0.057	Tolerated
H2-K1			17	33999512	T	G		ENSMUSP00000025181	369	-1	TGT GA[A/C] GTG	123	E	D	Single AA Change	2.77	Neutral	1	Tolerated
H2-K1			17	33999522	G	T		ENSMUSP00000025181	369	-1	ATC T[C/A]T GGC	120	S	Y	Single AA Change	5.22	Neutral	1	Tolerated
H2-K1			17	33999524	G	C		ENSMUSP00000025181	369	-1	GTG AT[C/G] TCT	119	I	M	Single AA Change	3.36	Neutral	1	Tolerated
H2-K1			17	33999528	A	C		ENSMUSP00000025181	369	-1	CAG G[T/G]G ATC	118	V	G	Single AA Change	-0.28	Neutral	0.31	Tolerated
H2-K1			17	33999529	C	G		ENSMUSP00000025181	369	-1	CAG [G/C]TG ATC	118	V	L	Single AA Change	0.41	Neutral	0.497	Tolerated
H2-K1			17	33999739	T	G		ENSMUSP00000025181	369	-1	AGC A[A/C]G GGC	110	K	T	Single AA Change	-1.6	Neutral	0.002	Damaging
H2-K1			17	33999740	T	C		ENSMUSP00000025181	369	-1	AGC [A/G]AG GGC	110	K	E	Single AA Change	2.53	Neutral	1	Tolerated
H2-K1			17	33999758	C	G		ENSMUSP00000025181	369	-1	CTC [G/C]GC TAC	104	G	R	Single AA Change	-3.5	Deleterious	0.444	Tolerated
H2-K1			17	33999763	A	G		ENSMUSP00000025181	369	-1	ACC C[T/C]G CTC	102	L	P	Single AA Change	-5.05	Deleterious	0.007	Damaging
H2-K1			17	33999764	G	C		ENSMUSP00000025181	369	-1	ACC [C/G]TG CTC	102	L	V	Single AA Change	-1.98	Neutral	0.004	Damaging
H2-K1			17	33999775	T	C		ENSMUSP00000025181	369	-1	GTG G[A/G]C CTG	98	D	G	Single AA Change	-1.15	Neutral	0.148	Tolerated
H2-K1			17	33999776	C	T		ENSMUSP00000025181	369	-1	GTG [G/A]AC CTG	98	D	N	Single AA Change	1.32	Neutral	0.947	Tolerated
H2-K1			17	33999778	A	T		ENSMUSP00000025181	369	-1	CGA G[T/A]G GAC	97	V	E	Single AA Change	-2.67	Deleterious	0.191	Tolerated
H2-K1			17	33999796	T	C		ENSMUSP00000025181	369	-1	GGC A[A/G]T GAG	91	N	S	Single AA Change	-1.37	Neutral	0.148	Tolerated
H2-K1			17	33999800	C	G		ENSMUSP00000025181	369	-1	AAG [G/C]GC AAT	90	G	R	Single AA Change	-1.79	Neutral	0.173	Tolerated
H2-K1			17	33999807	T	G		ENSMUSP00000025181	369	-1	CAG AA[A/C] GCC	87	K	N	Single AA Change	-0.36	Neutral	0.146	Tolerated
H2-K1			17	33999808	T	A		ENSMUSP00000025181	369	-1	CAG A[A/T]A GCC	87	K	I	Single AA Change	-0.3	Neutral	0.111	Tolerated
H2-K1			17	33999816	C	G		ENSMUSP00000025181	369	-1	CGG GA[G/C] ACA	84	E	D	Single AA Change	-1.86	Neutral	0.012	Damaging
H2-K1			17	33999818	C	T		ENSMUSP00000025181	369	-1	CGG [G/A]AG ACA	84	E	K	Single AA Change	-2.28	Neutral	0.012	Damaging
H2-K1			17	33999838	C	T		ENSMUSP00000025181	369	-1	GAG G[G/A]G CCC	77	G	E	Single AA Change	-6.03	Deleterious	0.042	Damaging
H2-K1			17	33999841	T	A		ENSMUSP00000025181	369	-1	CAG G[A/T]G GGG	76	E	V	Single AA Change	-5.3	Deleterious	0.055	Tolerated
H2-K1			17	33999849	C	T		ENSMUSP00000025181	369	-1	TGG AT[G/A] GAG	73	M	I	Single AA Change	-0.84	Neutral	0.355	Tolerated
H2-K1			17	33999859	G	A		ENSMUSP00000025181	369	-1	CGG G[C/T]G CGG	70	A	V	Single AA Change	-3.01	Deleterious	0.114	Tolerated
H2-K1			17	33999871	T	A		ENSMUSP00000025181	369	-1	AGA T[A/T]T GAG	66	Y	F	Single AA Change	-0.38	Neutral	0.242	Tolerated
H2-K1			17	33999872	A	C		ENSMUSP00000025181	369	-1	AGA [T/G]AT GAG	66	Y	D	Single AA Change	-2.48	Neutral	0.085	Tolerated
H2-K1			17	33999917	C	T		ENSMUSP00000025181	369	-1	GAC [G/A]AC ACG	51	D	N	Single AA Change	-3.71	Deleterious	0.169	Tolerated
H2-K1			17	33999936	C	T		ENSMUSP00000025181	369	-1	TAC AT[G/A] GAA	44	M	I	Single AA Change	1.62	Neutral	1	Tolerated
H2-K1			17	33999956	G	A		ENSMUSP00000025181	369	-1	GGC [C/T]TC GGG	38	L	F	Single AA Change	-1.72	Neutral	0.094	Tolerated
H2-K1			17	34000000	G	C		ENSMUSP00000025181	369	-1	GGC C[C/G]A CAC	23	P	R	Single AA Change	-0.82	Neutral	0.015	Damaging
H2-K1			17	34000012	G	A		ENSMUSP00000133847	289	-1	GCG C[C/T]G CCC	39	P	L	Single AA Change	-0.03	Neutral	1	Tolerated
H2-K1			17	34000034	A	T		ENSMUSP00000133847	289	-1	AGG [T/A]GG TCC	32	W	R	Single AA Change	-0.82	Neutral	0.185	Tolerated
H2-K1			17	34000039	A	C		ENSMUSP00000133847	289	-1	CTG G[T/G]G AGG	30	V	G	Single AA Change	0.3	Neutral	0.626	Tolerated
H2-K1			17	34000042	A	G		ENSMUSP00000133847	289	-1	GGT C[T/C]G GTG	29	L	P	Single AA Change	0.39	Neutral	1	Tolerated
H2-K1			17	34000061	G	A		ENSMUSP00000133847	289	-1	GCC [C/T]GC GCA	23	R	C	Single AA Change	-0.18	Neutral	0.042	Damaging
H2-K1			17	34000244	G	A		ENSMUSP00000025181	369	-1	TGC A[C/T]G CTG	5	T	M	Single AA Change	-1.63	Neutral	0.091	Tolerated
H2-K1			17	34000253	A	G		ENSMUSP00000025181	369	-1	ATG G[T/C]A CCG	2	V	A	Single AA Change	1.29	Neutral	1	Tolerated
Ring1	ring finger protein 1		17	34022661	C	T		ENSMUSP00000025183	406	-1	CCG AT[G/A] CCT	160	M	I	Single AA Change	-0.1	Neutral	0.231	Tolerated
H2-Ke6	H2-K region expressed gene 6		17	34027631	C	G		ENSMUSP00000038069	259	-1	GAG [G/C]AA GTG	86	E	Q	Single AA Change	0.08	Neutral	0.87	Tolerated
Slc39a7	solute carrier family 39 (zinc transporter), member 7		17	34030404	C	T		ENSMUSP00000025186	476	-1	CAC [G/A]CT CCA	208	A	T	Single AA Change	0.23	Neutral	0.667	Tolerated
Rxrb	retinoid X receptor beta		17	34032008	C	T		ENSMUSP00000036585	524	1	TGG G[C/T]C ACT	4	A	V	Single AA Change	-0.06	Neutral	0.004	Damaging
Col11a2	collagen, type XI, alpha 2		17	34051801	A	G		ENSMUSP00000109893	1689	1	GGC [A/G]TG AAG	507	M	V	Single AA Change	0.55	Neutral	0.741	Tolerated
Col11a2			17	34060927	A	G		ENSMUSP00000109893	1689	1	GAC [A/G]AT GGC	1213	N	D	Single AA Change	4.48	Neutral	1	Tolerated
H2-Oa	histocompatibility 2, O region alpha locus		17	34092474	G	A		ENSMUSP00000025192	250	1	CCG [G/A]TA CTC	10	V	I	Single AA Change	-0.18	Neutral	0.848	Tolerated
H2-Oa			17	34092487	C	T		ENSMUSP00000025192	250	1	ACC G[C/T]A ATG	14	A	V	Single AA Change	0.93	Neutral	0.119	Tolerated
H2-Oa			17	34094716	T	C		ENSMUSP00000025192	250	1	ACC A[T/C]A GAG	216	I	T	Single AA Change	3.38	Neutral	1	Tolerated
H2-DMa	histocompatibility 2, class II, locus DMa		17	34137122	C	T		ENSMUSP00000037088	261	1	ACA [C/T]CA GTG	33	P	S	Single AA Change	-1.46	Neutral	0.057	Tolerated
H2-DMa			17	34137130	C	G		ENSMUSP00000037088	261	1	GTG TT[C/G] TGG	35	F	L	Single AA Change	-0.37	Neutral	0.456	Tolerated
H2-DMa			17	34137368	A	C		ENSMUSP00000037088	261	1	CCG [A/C]AG CTT	115	K	Q	Single AA Change	-0.27	Neutral	0.5	Tolerated
H2-DMb2	histocompatibility 2, class II, locus Mb2		17	34147859	T	G		ENSMUSP00000043526	261	1	ATT CA[T/G] CGC	88	H	Q	Single AA Change	2.13	Neutral	1	Tolerated
H2-DMb2			17	34148553	G	C		ENSMUSP00000043526	261	1	AGA [G/C]CG CCA	114	A	P	Single AA Change	1.46	Neutral	1	Tolerated
H2-DMb1	histocompatibility 2, class II, locus Mb1		17	34153438	G	C		ENSMUSP00000109870	261	1	CTG [G/C]AC TGT	14	D	H	Single AA Change	0.48	Neutral	0.291	Tolerated
H2-DMb1			17	34155592	G	T		ENSMUSP00000109870	261	1	CCA T[G/T]G GCC	72	W	L	Single AA Change	1.39	Neutral	1	Tolerated
H2-DMb1			17	34155661	T	C		ENSMUSP00000109870	261	1	CTT C[T/C]G GAC	95	L	P	Single AA Change	-0.06	Neutral	0.109	Tolerated
H2-DMb1			17	34159643	T	C		ENSMUSP00000109870	261	1	CTC [T/C]CT GGA	252	S	P	Single AA Change	0.94	Neutral	1	Tolerated
H2-DMb1			17	34159932	A	G		ENSMUSP00000109870	261	1	GGA C[A/G]G CAT	260	Q	R	Single AA Change	0.28	Neutral	1	Tolerated
Psmb9	proteasome (prosome, macropain) subunit, beta type 9 (large multifunctional peptidase 2)		17	34183092	C	T		ENSMUSP00000133499	219	-1	ACA [G/A]AT GCC	177	D	N	Single AA Change	2.81	Neutral	1	Tolerated
Psmb9			17	34183629	A	G		ENSMUSP00000133499	219	-1	CAA [T/C]GT GAG	126	C	R	Single AA Change	5.42	Neutral	1	Tolerated
Psmb9			17	34184363	T	C		ENSMUSP00000133499	219	-1	CAG C[A/G]C ATC	60	H	R	Single AA Change	1.3	Neutral	1	Tolerated
Tap1	transporter 1, ATP-binding cassette, sub-family B		17	34190620	G	A		ENSMUSP00000128401	724	1	AGT G[G/A]C ACG	277	G	D	Single AA Change	1.7	Neutral	0.442	Tolerated
Tap1			17	34191487	G	T		ENSMUSP00000128401	724	1	AAG AA[G/T] GAG	379	K	N	Single AA Change	-3.5	Deleterious	0.013	Damaging
Tap1			17	34191522	C	T		ENSMUSP00000128401	724	1	ACC A[C/T]G AGT	391	T	M	Single AA Change	-2.74	Deleterious	0.092	Tolerated
Tap1			17	34192900	G	A		ENSMUSP00000128401	724	1	GGG [G/A]CT GTC	414	A	T	Single AA Change	0.09	Neutral	0.556	Tolerated
Tap1			17	34193620	T	C		ENSMUSP00000128401	724	1	CAG [T/C]GC CTG	544	C	R	Single AA Change	0.33	Neutral	0.024	Damaging
Psmb8	proteasome (prosome, macropain) subunit, beta type 8 (large multifunctional peptidase 7)		17	34201249	G	C		ENSMUSP00000025196	276	1	TAC [G/C]GA GAG	272	G	R	Single AA Change	2.05	Neutral	1	Tolerated
Tap2	transporter 2, ATP-binding cassette, sub-family B (MDR/TAP)		17	34205464	A	G		ENSMUSP00000025197	702	1	GGA G[A/G]G CTG	57	E	G	Single AA Change	2.3	Neutral	1	Tolerated
Tap2			17	34211985	A	G		ENSMUSP00000025197	702	1	AGC C[A/G]C TAC	353	H	R	Single AA Change	3.74	Neutral	1	Tolerated
Gm15821	predicted gene 15821		17	34214290	G	T		ENSMUSP00000112395	139	-1	AGC TT[C/A] CTA	18	F	L	Single AA Change	-6	Deleterious	NA	NA
H2-Ob	histocompatibility 2, O region beta locus		17	34238985	G	T		ENSMUSP00000092985	271	1	GGG A[G/T]G GCC	5	R	M	Single AA Change	-0.59	Neutral	0.04	Damaging
H2-Ob			17	34238987	G	T		ENSMUSP00000092985	271	1	AGG [G/T]CC CCC	6	A	S	Single AA Change	-0.78	Neutral	0.037	Damaging
H2-Ob			17	34239038	A	G		ENSMUSP00000092985	271	1	TTC [A/G]TG ATT	23	M	V	Single AA Change	-0.24	Neutral	0.908	Tolerated
H2-Ob			17	34243516	T	C		ENSMUSP00000092985	271	1	GCA G[T/C]G TTC	231	V	A	Single AA Change	1.98	Neutral	0.321	Tolerated
H2-Ob			17	34244101	A	C		ENSMUSP00000092985	271	1	GAG [A/C]GT CTC	266	S	R	Single AA Change	-0.16	Neutral	0.011	Damaging
H2-Ob			17	34244102	G	T		ENSMUSP00000092985	271	1	GAG A[G/T]T CTC	266	S	I	Single AA Change	0.51	Neutral	0.156	Tolerated
H2-Ab1	histocompatibility 2, class II antigen A, beta 1		17	34264773	A	T		ENSMUSP00000041008	265	1	GTG T[A/T]C CAG	36	Y	F	Single AA Change	-1.06	Neutral	0.614	Tolerated
H2-Ab1			17	34264782	T	A		ENSMUSP00000041008	265	1	TTC A[T/A]G GGC	39	M	K	Single AA Change	4.63	Neutral	1	Tolerated
H2-Ab1			17	34264824	A	C		ENSMUSP00000041008	265	1	CGA T[A/C]T GTG	53	Y	S	Single AA Change	-3.26	Deleterious	0.407	Tolerated
H2-Ab1			17	34264829	A	G		ENSMUSP00000041008	265	1	GTG [A/G]CC AGA	55	T	A	Single AA Change	-1.42	Neutral	0.269	Tolerated
H2-Ab1			17	34264830	C	A		ENSMUSP00000041008	265	1	GTG A[C/A]C AGA	55	T	N	Single AA Change	-0.99	Neutral	0.149	Tolerated
H2-Ab1			17	34264859	G	C		ENSMUSP00000041008	265	1	TAC [G/C]TG CGC	65	V	L	Single AA Change	-1.55	Neutral	0.217	Tolerated
H2-Ab1			17	34264866	A	T		ENSMUSP00000041008	265	1	CGC T[A/T]C GAC	67	Y	F	Single AA Change	2.18	Neutral	1	Tolerated
H2-Ab1			17	34264886	C	T		ENSMUSP00000041008	265	1	GAG [C/T]AC CGC	74	H	Y	Single AA Change	3.79	Neutral	1	Tolerated
H2-Ab1			17	34264919	G	C		ENSMUSP00000041008	265	1	GAC [G/C]CC GAG	85	A	P	Single AA Change	-4.56	Deleterious	0.011	Damaging
H2-Ab1			17	34264935	G	A		ENSMUSP00000041008	265	1	AAC A[G/A]C CAG	90	S	N	Single AA Change	-2.19	Neutral	0.057	Tolerated
H2-Ab1			17	34264937	C	A		ENSMUSP00000041008	265	1	AGC [C/A]AG CCG	91	Q	K	Single AA Change	-3.39	Deleterious	0.001	Damaging
H2-Ab1			17	34264946	A	T		ENSMUSP00000041008	265	1	GAG [A/T]TC CTG	94	I	F	Single AA Change	-1.33	Neutral	0.377	Tolerated
H2-Ab1			17	34264947	T	A		ENSMUSP00000041008	265	1	GAG A[T/A]C CTG	94	I	N	Single AA Change	-4.75	Deleterious	0.005	Damaging
H2-Ab1			17	34264956	G	A		ENSMUSP00000041008	265	1	GAG C[G/A]A ACG	97	R	Q	Single AA Change	0.25	Neutral	1	Tolerated
H2-Ab1			17	34265003	C	G		ENSMUSP00000041008	265	1	GGG [C/G]CG GAG	113	P	A	Single AA Change	1.53	Neutral	0.56	Tolerated
H2-Ab1			17	34265004	C	T		ENSMUSP00000041008	265	1	GGG C[C/T]G GAG	113	P	L	Single AA Change	1.06	Neutral	0.694	Tolerated
H2-Ab1			17	34267943	T	C		ENSMUSP00000041008	265	1	GCC [T/C]GG AGC	224	W	R	Single AA Change	1.78	Neutral	0.191	Tolerated
H2-Aa	histocompatibility 2, class II antigen A, alpha		17	34283683	A	G		ENSMUSP00000046105	256	-1	GAC [T/C]AT TCC	170	Y	H	Single AA Change	2.49	Neutral	1	Tolerated
H2-Aa			17	34283698	A	G		ENSMUSP00000046105	256	-1	TTC [T/C]TC GTC	165	F	L	Single AA Change	0.38	Neutral	1	Tolerated
H2-Aa			17	34283725	C	T		ENSMUSP00000046105	256	-1	GTC [G/A]CA GAC	156	A	T	Single AA Change	3.15	Neutral	1	Tolerated
H2-Aa			17	34284327	C	T		ENSMUSP00000046105	256	-1	GGA [G/A]TC TTG	99	V	I	Single AA Change	0.39	Neutral	1	Tolerated
H2-Aa			17	34284335	T	G		ENSMUSP00000046105	256	-1	CAC A[A/C]C TTG	96	N	T	Single AA Change	-4.8	Deleterious	0.08	Tolerated
H2-Aa			17	34284339	G	A		ENSMUSP00000046105	256	-1	AAA [C/T]AC AAC	95	H	Y	Single AA Change	-1.27	Neutral	0.218	Tolerated
H2-Aa			17	34284344	A	C		ENSMUSP00000046105	256	-1	GTA G[T/G]A AAA	93	V	G	Single AA Change	-1.57	Neutral	0.546	Tolerated
H2-Aa			17	34284347	A	G		ENSMUSP00000046105	256	-1	GCT G[T/C]A GTA	92	V	A	Single AA Change	-1.9	Neutral	0.256	Tolerated
H2-Aa			17	34284348	C	T		ENSMUSP00000046105	256	-1	GCT [G/A]TA GTA	92	V	I	Single AA Change	-0.49	Neutral	0.464	Tolerated
H2-Aa			17	34284387	C	T		ENSMUSP00000046105	256	-1	TTG [G/A]CA AGC	79	A	T	Single AA Change	-0.74	Neutral	0.741	Tolerated
H2-Aa			17	34284417	C	T		ENSMUSP00000046105	256	-1	ACT [G/A]TC TGG	69	V	I	Single AA Change	-0.63	Neutral	0.129	Tolerated
H2-Aa			17	34284449	A	C		ENSMUSP00000046105	256	-1	GAG T[T/G]G TTC	58	L	W	Single AA Change	-3.81	Deleterious	0.044	Damaging
H2-Aa			17	34284470	A	T		ENSMUSP00000046105	256	-1	ACA T[T/A]T GAA	51	F	Y	Single AA Change	-0.23	Neutral	0.094	Tolerated
H2-Aa			17	34284471	A	G		ENSMUSP00000046105	256	-1	ACA [T/C]TT GAA	51	F	L	Single AA Change	-3.64	Deleterious	0.021	Damaging
H2-Aa			17	34284509	C	G		ENSMUSP00000046105	256	-1	ATA A[G/C]T GTA	38	S	T	Single AA Change	-0.46	Neutral	0.32	Tolerated
H2-Aa			17	34284512	A	G		ENSMUSP00000046105	256	-1	GGT A[T/C]A AGT	37	I	T	Single AA Change	0.53	Neutral	0.673	Tolerated
H2-Aa			17	34284521	G	A		ENSMUSP00000046105	256	-1	GGC A[C/T]C TAT	34	T	I	Single AA Change	-1.02	Neutral	0.156	Tolerated
H2-Aa			17	34284522	T	C		ENSMUSP00000046105	256	-1	GGC [A/G]CC TAT	34	T	A	Single AA Change	-0.9	Neutral	0.121	Tolerated
H2-Aa			17	34287760	G	A		ENSMUSP00000046105	256	-1	CCG [C/T]GC AGC	3	R	C	Single AA Change	-0.38	Neutral	0.118	Tolerated
H2-Eb1	histocompatibility 2, class II antigen E beta		17	34309609	G	C		ENSMUSP00000074143	264	1	TAC T[G/C]T AAA	38	C	S	Single AA Change	0.53	Neutral	0.49	Tolerated
H2-Eb1			17	34309612	A	C		ENSMUSP00000074143	264	1	TGT A[A/C]A TCT	39	K	T	Single AA Change	-4.43	Deleterious	0.247	Tolerated
H2-Eb1			17	34309789	A	G		ENSMUSP00000074143	264	1	CAA A[A/G]G CGG	98	K	R	Single AA Change	-0.49	Neutral	1	Tolerated
H2-Eb1			17	34309798	A	C		ENSMUSP00000074143	264	1	GCC G[A/C]G GTG	101	E	A	Single AA Change	-0.63	Neutral	1	Tolerated
H2-Eb1			17	34309809	G	T		ENSMUSP00000074143	264	1	ACG [G/T]TG TGC	105	V	L	Single AA Change	-0.78	Neutral	0.006	Damaging
H2-Eb1			17	34309810	T	A		ENSMUSP00000074143	264	1	ACG G[T/A]G TGC	105	V	E	Single AA Change	-2.9	Deleterious	0	Damaging
H2-Eb1			17	34309834	C	T		ENSMUSP00000074143	264	1	ATC T[C/T]G GAT	113	S	L	Single AA Change	-0.36	Neutral	0.968	Tolerated
H2-Eb1			17	34309852	G	C		ENSMUSP00000074143	264	1	GTG C[G/C]G CGG	119	R	P	Single AA Change	-0.59	Neutral	0.419	Tolerated
H2-Eb2	histocompatibility 2, class II antigen E beta2		17	34333433	G	A		ENSMUSP00000056814	287	1	GGG C[G/A]G CCC	84	R	Q	Single AA Change	-3.11	Deleterious	0.101	Tolerated
H2-Eb2			17	34334376	A	G		ENSMUSP00000056814	287	1	AAT [A/G]GA GAC	179	R	G	Single AA Change	6.19	Neutral	1	Tolerated
H2-Eb2			17	34334413	T	C		ENSMUSP00000056814	287	1	GAG A[T/C]G GTT	191	M	T	Single AA Change	2.33	Neutral	1	Tolerated
Btnl1	butyrophilin-like 1		17	34377959	T	C		ENSMUSP00000079140	509	1	CTG T[T/C]T ACC	22	F	S	Single AA Change	1.22	Neutral	0.571	Tolerated
Btnl1			17	34381084	T	C		ENSMUSP00000079140	509	1	AAC A[T/C]G CTA	187	M	T	Single AA Change	0.6	Neutral	0.126	Tolerated
Btnl1			17	34385331	A	G		ENSMUSP00000079140	509	1	GAG A[A/G]C AGA	362	N	S	Single AA Change	-0.75	Neutral	0.532	Tolerated
BC051142	cDNA sequence BC051142		17	34448766	GTTGTCAGCCTTGTCAGCCTTGTCAGCCTTGTCAGCCTT	GTTGTCAGCCTTGTCAGCCTTGTCAGCCTTGTCAGCCTTGTCAGCCTT		ENSMUSP00000094961	400	1	AGC TGTTGTCAGCCTTGTCAGCCTTGTCAGCCTTGTCAGCCTT[-/GTCAGCCTT]AT CAA	153	C	CCQP	Insertion	-3.32	Deleterious	NA	NA
BC051142			17	34448783	CCTTGTCA	CCTTGTCATGCTTGTCA		ENSMUSP00000094961	400	1	CAG CCTTGTCA[-/TGCTTGTCA]G CCT	159	P	PCHA	Insertion	-2.68	Deleterious	NA	NA
BC051142			17	34448800	GCCTT	GCCTTGTGACCCTT		ENSMUSP00000094961	400	1	TGT CAGCCTT[-/GTGACCCTT]AT CAA	164	Q	QPCD	Insertion	-3.19	Deleterious	NA	NA
BC051142			17	34448801	CCTT	CCTTGTCAGACTT		ENSMUSP00000094961	400	1	CAG CCTT[-/GTCAGACTT]AT CAA	165	P	PCQT	Insertion	-2.07	Neutral	NA	NA
BC051142			17	34460076	A	C		ENSMUSP00000094961	400	1	CAG C[A/C]G CCA	271	Q	P	Single AA Change	-0.94	Neutral	0	Damaging
Btnl4	butyrophilin-like 4		17	34469157	T	A		ENSMUSP00000064161	586	-1	TTG G[A/T]G GAG	549	E	V	Single AA Change	-1.87	Neutral	0.007	Damaging
Btnl4			17	34469158	C	T		ENSMUSP00000064161	586	-1	TTG [G/A]AG GAG	549	E	K	Single AA Change	-0.44	Neutral	0.599	Tolerated
Btnl4			17	34469190	T	A		ENSMUSP00000064161	586	-1	ACA A[A/T]G AGG	538	K	M	Single AA Change	-0.56	Neutral	0.051	Tolerated
Btnl4			17	34469194	T	C		ENSMUSP00000064161	586	-1	AGG [A/G]CA AAG	537	T	A	Single AA Change	-0.02	Neutral	1	Tolerated
Btnl4			17	34469208	C	T		ENSMUSP00000064161	586	-1	GGG A[G/A]G AAG	532	R	K	Single AA Change	0.18	Neutral	0.797	Tolerated
Btnl4			17	34469218	T	A		ENSMUSP00000064161	586	-1	AGT [A/T]GG AAG	529	R	W	Single AA Change	-0.31	Neutral	0.038	Damaging
Btnl4			17	34469226	T	C		ENSMUSP00000064161	586	-1	AGG A[A/G]A AGA	526	K	R	Single AA Change	-0.34	Neutral	0.808	Tolerated
Btnl4			17	34469242	T	C		ENSMUSP00000064161	586	-1	GAC [A/G]GA AGG	521	R	G	Single AA Change	0.75	Neutral	0.634	Tolerated
Btnl4			17	34469243	G	C		ENSMUSP00000064161	586	-1	GAA GA[C/G] AGA	520	D	E	Single AA Change	0.44	Neutral	1	Tolerated
Btnl4			17	34469282	T	G		ENSMUSP00000064161	586	-1	ATC CA[A/C] TCC	507	Q	H	Single AA Change	0.1	Neutral	0.151	Tolerated
Btnl4			17	34469283	T	C		ENSMUSP00000064161	586	-1	ATC C[A/G]A TCC	507	Q	R	Single AA Change	-0.2	Neutral	0.135	Tolerated
Btnl4			17	34469284	G	T		ENSMUSP00000064161	586	-1	ATC [C/A]AA TCC	507	Q	K	Single AA Change	0.01	Neutral	0.242	Tolerated
Btnl4			17	34469370	G	T		ENSMUSP00000064161	586	-1	TCC C[C/A]C ATG	478	P	H	Single AA Change	8.39	Neutral	1	Tolerated
Btnl4			17	34469455	G	C		ENSMUSP00000064161	586	-1	TCT [C/G]TC AGG	450	L	V	Single AA Change	-1.15	Neutral	0.102	Tolerated
Btnl4			17	34469463	A	G		ENSMUSP00000064161	586	-1	GCT T[T/C]A TTA	447	L	S	Single AA Change	0.71	Neutral	0.495	Tolerated
Btnl4			17	34469469	G	C		ENSMUSP00000064161	586	-1	GGG A[C/G]A GCT	445	T	R	Single AA Change	0.29	Neutral	0.615	Tolerated
Btnl4			17	34469476	T	A		ENSMUSP00000064161	586	-1	GAC [A/T]CT GGG	443	T	S	Single AA Change	1.18	Neutral	0.91	Tolerated
Btnl4			17	34469727	G	A		ENSMUSP00000064161	586	-1	TCC C[C/T]A GAC	359	P	L	Single AA Change	-2.39	Neutral	0.108	Tolerated
Btnl4			17	34470081	C	A		ENSMUSP00000064161	586	-1	TGG C[G/T]C AAG	335	R	L	Single AA Change	-5.82	Deleterious	0.03	Damaging
Btnl4			17	34470999	T	C		ENSMUSP00000064161	586	-1	TGG A[A/G]G AAG	326	K	R	Single AA Change	0.73	Neutral	1	Tolerated
Btnl4			17	34472262	C	A		ENSMUSP00000064161	586	-1	TAC A[G/T]G GCA	322	R	M	Single AA Change	0.07	Neutral	0.373	Tolerated
Btnl4			17	34472283	T	G		ENSMUSP00000064161	586	-1	CGT G[A/C]T CGA	315	D	A	Single AA Change	-0.7	Neutral	0.806	Tolerated
Btnl4			17	34472687	T	C		ENSMUSP00000064161	586	-1	GAG C[A/G]T TCT	276	H	R	Single AA Change	-1.97	Neutral	0.59	Tolerated
Btnl4			17	34472696	C	A		ENSMUSP00000064161	586	-1	CTC A[G/T]A AGG	273	R	I	Single AA Change	-1.68	Neutral	0.404	Tolerated
Btnl4			17	34472707	G	T		ENSMUSP00000064161	586	-1	ACA AG[C/A] TAT	269	S	R	Single AA Change	-2.54	Deleterious	0.212	Tolerated
Btnl4			17	34472708	C	A		ENSMUSP00000064161	586	-1	ACA A[G/T]C TAT	269	S	I	Single AA Change	-1.98	Neutral	0.953	Tolerated
Btnl4			17	34472734	C	T		ENSMUSP00000064161	586	-1	ACC AT[G/A] ATG	260	M	I	Single AA Change	0.71	Neutral	0.321	Tolerated
Btnl4			17	34472747	A	C		ENSMUSP00000064161	586	-1	CTT G[T/G]G ACC	256	V	G	Single AA Change	-1.12	Neutral	0.128	Tolerated
Btnl4			17	34472751	G	A		ENSMUSP00000064161	586	-1	TTT [C/T]TT GTG	255	L	F	Single AA Change	-1.08	Neutral	0.178	Tolerated
Btnl4			17	34472759	G	C		ENSMUSP00000064161	586	-1	AAG C[C/G]A GCT	252	P	R	Single AA Change	-0.97	Neutral	0.018	Damaging
Btnl4			17	34472760	G	T		ENSMUSP00000064161	586	-1	AAG [C/A]CA GCT	252	P	T	Single AA Change	0.08	Neutral	0.226	Tolerated
Btnl4			17	34472769	G	T		ENSMUSP00000064161	586	-1	TCT [C/A]CC TGG	249	P	T	Single AA Change	-6.96	Deleterious	0.022	Damaging
Btnl4			17	34472774	G	A		ENSMUSP00000064161	586	-1	CAG G[C/T]C TCT	247	A	V	Single AA Change	-0.96	Neutral	0.83	Tolerated
Btnl4			17	34472912	T	G		ENSMUSP00000064161	586	-1	TTC [A/C]TC CCA	239	I	L	Single AA Change	-0.94	Neutral	0.338	Tolerated
Btnl4			17	34472918	T	C		ENSMUSP00000064161	586	-1	GCC [A/G]TG TTC	237	M	V	Single AA Change	1.11	Neutral	0.263	Tolerated
Btnl4			17	34472921	C	T		ENSMUSP00000064161	586	-1	ACA [G/A]CC ATG	236	A	T	Single AA Change	-1.92	Neutral	0.228	Tolerated
Btnl4			17	34472923	G	A		ENSMUSP00000064161	586	-1	GCC A[C/T]A GCC	235	T	I	Single AA Change	-0.24	Neutral	0.199	Tolerated
Btnl4			17	34472945	T	C		ENSMUSP00000064161	586	-1	CCT [A/G]TC TTG	228	I	V	Single AA Change	-0.6	Neutral	0.387	Tolerated
Btnl4			17	34472948	G	T		ENSMUSP00000064161	586	-1	AAT [C/A]CT ATC	227	P	T	Single AA Change	-6.22	Deleterious	0.241	Tolerated
Btnl4			17	34472956	A	G		ENSMUSP00000064161	586	-1	TCC A[T/C]C TTC	224	I	T	Single AA Change	-2.42	Neutral	0.255	Tolerated
Btnl4			17	34472987	C	T		ENSMUSP00000064161	586	-1	AGA [G/A]AC AGC	214	D	N	Single AA Change	-4.45	Deleterious	0.033	Damaging
Btnl4			17	34472996	C	G		ENSMUSP00000064161	586	-1	CTG [G/C]TT GTG	211	V	L	Single AA Change	-2.52	Deleterious	0.11	Tolerated
Btnl4			17	34473001	A	G		ENSMUSP00000064161	586	-1	ACC T[T/C]G CTG	209	L	S	Single AA Change	3.69	Neutral	1	Tolerated
Btnl4			17	34473010	G	A		ENSMUSP00000064161	586	-1	AGC A[C/T]A GAG	206	T	I	Single AA Change	0.98	Neutral	0.122	Tolerated
Btnl4			17	34473034	T	G		ENSMUSP00000064161	586	-1	ACT A[A/C]A GAT	198	K	T	Single AA Change	-1.81	Neutral	0.028	Damaging
Btnl4			17	34473066	A	T		ENSMUSP00000064161	586	-1	GAG AA[T/A] CTC	187	N	K	Single AA Change	2.41	Neutral	1	Tolerated
Btnl4			17	34473167	G	A		ENSMUSP00000064161	586	-1	GTG [C/T]AC ATC	154	H	Y	Single AA Change	-2.28	Neutral	0.416	Tolerated
Btnl4			17	34474070	T	G		ENSMUSP00000064161	586	-1	GGG [A/C]TA TAC	124	I	L	Single AA Change	0.42	Neutral	0.319	Tolerated
Btnl4			17	34474162	C	T		ENSMUSP00000064161	586	-1	CCT G[G/A]G TAT	93	G	E	Single AA Change	3.92	Neutral	1	Tolerated
Btnl4			17	34474205	A	C		ENSMUSP00000064161	586	-1	CTT [T/G]TC TAT	79	F	V	Single AA Change	4.26	Neutral	1	Tolerated
Btnl4			17	34474295	T	A		ENSMUSP00000064161	586	-1	GCC [A/T]TC CTT	49	I	F	Single AA Change	-2.39	Neutral	0.185	Tolerated
Btnl4			17	34474334	G	T		ENSMUSP00000064161	586	-1	GGT [C/A]CC TCA	36	P	T	Single AA Change	-6.38	Deleterious	0.07	Tolerated
Btnl4			17	34474345	C	A		ENSMUSP00000064161	586	-1	TTC C[G/T]G GTC	32	R	L	Single AA Change	-0.38	Neutral	0.667	Tolerated
Btnl4			17	34475898	G	A		ENSMUSP00000064161	586	-1	GTC [C/T]CC TGT	14	P	S	Single AA Change	-0.72	Neutral	0.834	Tolerated
Btnl6	butyrophilin-like 6		17	34508016	A	C		ENSMUSP00000074927	539	-1	AGT AG[T/G] GAG	513	S	R	Single AA Change	-0.31	Neutral	0.315	Tolerated
Btnl6			17	34508019	A	C		ENSMUSP00000074927	539	-1	GAG AG[T/G] AGT	512	S	R	Single AA Change	-0.95	Neutral	0.117	Tolerated
Btnl6			17	34508021	T	C		ENSMUSP00000074927	539	-1	GAG [A/G]GT AGT	512	S	G	Single AA Change	2.14	Neutral	0.95	Tolerated
Btnl6			17	34508035	T	G		ENSMUSP00000074927	539	-1	ATG G[A/C]A TGT	507	E	A	Single AA Change	0.46	Neutral	0.712	Tolerated
Btnl6			17	34508044	T	C		ENSMUSP00000074927	539	-1	ATC A[A/G]C TCC	504	N	S	Single AA Change	0.78	Neutral	0.686	Tolerated
Btnl6			17	34508068	C	G		ENSMUSP00000074927	539	-1	AGG A[G/C]T GGA	496	S	T	Single AA Change	-0.68	Neutral	0.467	Tolerated
Btnl6			17	34508114	T	C		ENSMUSP00000074927	539	-1	CCT [A/G]AG GCT	481	K	E	Single AA Change	0.82	Neutral	0.713	Tolerated
Btnl6			17	34508116	G	T		ENSMUSP00000074927	539	-1	TTC C[C/A]T AAG	480	P	H	Single AA Change	-2.26	Neutral	0.251	Tolerated
Btnl6			17	34508201	T	G		ENSMUSP00000074927	539	-1	CCG [A/C]AG AGT	452	K	Q	Single AA Change	0.52	Neutral	1	Tolerated
Btnl6			17	34508216	C	G		ENSMUSP00000074927	539	-1	TCT [G/C]TC AGG	447	V	L	Single AA Change	1.06	Neutral	1	Tolerated
Btnl6			17	34508228	T	C		ENSMUSP00000074927	539	-1	AGG [A/G]CT TCA	443	T	A	Single AA Change	-0.6	Neutral	0.75	Tolerated
Btnl6			17	34508233	C	T		ENSMUSP00000074927	539	-1	TCT G[G/A]G AGG	441	G	E	Single AA Change	0.64	Neutral	0.972	Tolerated
Btnl6			17	34508236	G	A		ENSMUSP00000074927	539	-1	GAC T[C/T]T GGG	440	S	F	Single AA Change	-2.16	Neutral	0.04	Damaging
Btnl6			17	34508242	A	G		ENSMUSP00000074927	539	-1	TAT A[T/C]T GAC	438	I	T	Single AA Change	1.21	Neutral	0.366	Tolerated
Btnl6			17	34508255	G	A		ENSMUSP00000074927	539	-1	GGA [C/T]AT TGG	434	H	Y	Single AA Change	2.69	Neutral	1	Tolerated
Btnl6			17	34508260	T	C		ENSMUSP00000074927	539	-1	AGT A[A/G]G GGA	432	K	R	Single AA Change	-0.1	Neutral	0.569	Tolerated
Btnl6			17	34508269	T	A		ENSMUSP00000074927	539	-1	GGG C[A/T]G TCT	429	Q	L	Single AA Change	-0.93	Neutral	0.644	Tolerated
Btnl6			17	34508270	G	T		ENSMUSP00000074927	539	-1	GGG [C/A]AG TCT	429	Q	K	Single AA Change	0.17	Neutral	0.545	Tolerated
Btnl6			17	34508291	T	C		ENSMUSP00000074927	539	-1	CGT [A/G]AG GGG	422	K	E	Single AA Change	-2	Neutral	0.188	Tolerated
Btnl6			17	34508294	G	C		ENSMUSP00000074927	539	-1	CCT [C/G]GT AAG	421	R	G	Single AA Change	-0.57	Neutral	0.223	Tolerated
Btnl6			17	34508315	T	G		ENSMUSP00000074927	539	-1	AAA [A/C]AC TTT	414	N	H	Single AA Change	-1.52	Neutral	0.013	Damaging
Btnl6			17	34508323	A	T		ENSMUSP00000074927	539	-1	GTG G[T/A]C AGG	411	V	D	Single AA Change	2.09	Neutral	0.652	Tolerated
Btnl6			17	34508366	C	T		ENSMUSP00000074927	539	-1	ATA [G/A]AA GGC	397	E	K	Single AA Change	-1.36	Neutral	0.35	Tolerated
Btnl6			17	34508368	A	C		ENSMUSP00000074927	539	-1	AAC A[T/G]A GAA	396	I	R	Single AA Change	0.55	Neutral	0.541	Tolerated
Btnl6			17	34508374	G	C		ENSMUSP00000074927	539	-1	CTA A[C/G]A AAC	394	T	R	Single AA Change	1.4	Neutral	0.8	Tolerated
Btnl6			17	34508396	A	G		ENSMUSP00000074927	539	-1	AGA [T/C]AT TAC	387	Y	H	Single AA Change	0.74	Neutral	0.667	Tolerated
Btnl6			17	34508431	C	G		ENSMUSP00000074927	539	-1	TCC T[G/C]T GTG	375	C	S	Single AA Change	1.06	Neutral	0.924	Tolerated
Btnl6			17	34508432	A	T		ENSMUSP00000074927	539	-1	TCC [T/A]GT GTG	375	C	S	Single AA Change	1.06	Neutral	0.924	Tolerated
Btnl6			17	34508442	C	A		ENSMUSP00000074927	539	-1	TTG GA[G/T] GAC	371	E	D	Single AA Change	-0.14	Neutral	0.547	Tolerated
Btnl6			17	34508444	C	A		ENSMUSP00000074927	539	-1	TTG [G/T]AG GAC	371	E	*	Nonsense	NA	NA	NA	NA
Btnl6			17	34508449	C	T		ENSMUSP00000074927	539	-1	AGG T[G/A]C TTG	369	C	Y	Single AA Change	-1.02	Neutral	0.161	Tolerated
Btnl6			17	34508452	C	A		ENSMUSP00000074927	539	-1	ACT A[G/T]G TGC	368	R	M	Single AA Change	0.5	Neutral	0.109	Tolerated
Btnl6			17	34508455	G	C		ENSMUSP00000074927	539	-1	TTC A[C/G]T AGG	367	T	S	Single AA Change	-0.62	Neutral	0.736	Tolerated
Btnl6			17	34508458	A	G		ENSMUSP00000074927	539	-1	GAT T[T/C]C ACT	366	F	S	Single AA Change	2.06	Neutral	0.732	Tolerated
Btnl6			17	34508476	G	C		ENSMUSP00000074927	539	-1	CTG A[C/G]T GTG	360	T	S	Single AA Change	0.99	Neutral	1	Tolerated
Btnl6			17	34508892	C	G		ENSMUSP00000074927	539	-1	CAG [G/C]CC TGG	338	A	P	Single AA Change	-2.28	Neutral	0.192	Tolerated
Btnl6			17	34508899	T	G		ENSMUSP00000074927	539	-1	GAA CA[A/C] TTC	335	Q	H	Single AA Change	-0.39	Neutral	1	Tolerated
Btnl6			17	34513643	C	A		ENSMUSP00000074927	539	-1	TAC A[G/T]G GCA	319	R	M	Single AA Change	0.44	Neutral	0.228	Tolerated
Btnl6			17	34513661	T	C		ENSMUSP00000074927	539	-1	GCT C[A/G]A AGG	313	Q	R	Single AA Change	0.51	Neutral	1	Tolerated
Btnl6			17	34513664	G	T		ENSMUSP00000074927	539	-1	CTT G[C/A]T CAA	312	A	D	Single AA Change	0.28	Neutral	0.742	Tolerated
Btnl6			17	34513755	A	T		ENSMUSP00000074927	539	-1	ATG G[T/A]G GAG	309	V	E	Single AA Change	0.98	Neutral	1	Tolerated
Btnl6			17	34513758	A	C		ENSMUSP00000074927	539	-1	CTC A[T/G]G GTG	308	M	R	Single AA Change	0.58	Neutral	0.721	Tolerated
Btnl6			17	34513977	A	G		ENSMUSP00000074927	539	-1	ACT A[T/C]T GAT	304	I	T	Single AA Change	0.45	Neutral	0.685	Tolerated
Btnl6			17	34513983	C	G		ENSMUSP00000074927	539	-1	GTG A[G/C]G ACT	302	R	T	Single AA Change	-2.02	Neutral	0.065	Tolerated
Btnl6			17	34513987	C	G		ENSMUSP00000074927	539	-1	ACT [G/C]TG AGG	301	V	L	Single AA Change	1.29	Neutral	1	Tolerated
Btnl6			17	34513990	T	C		ENSMUSP00000074927	539	-1	GAT [A/G]CT GTG	300	T	A	Single AA Change	1.98	Neutral	1	Tolerated
Btnl6			17	34513999	C	T		ENSMUSP00000074927	539	-1	GCA [G/A]AG GAG	297	E	K	Single AA Change	2.31	Neutral	1	Tolerated
Btnl6			17	34514002	C	T		ENSMUSP00000074927	539	-1	AAG [G/A]CA GAG	296	A	T	Single AA Change	0.45	Neutral	0.716	Tolerated
Btnl6			17	34514006	A	C		ENSMUSP00000074927	539	-1	GAT AA[T/G] AAG	294	N	K	Single AA Change	1.25	Neutral	0.563	Tolerated
Btnl6			17	34514014	C	T		ENSMUSP00000074927	539	-1	GTG [G/A]AG GAT	292	E	K	Single AA Change	0.77	Neutral	0.593	Tolerated
Btnl6			17	34514019	C	G		ENSMUSP00000074927	539	-1	CAA C[G/C]T GTG	290	R	P	Single AA Change	-2.41	Neutral	0.09	Tolerated
Btnl6			17	34514038	G	T		ENSMUSP00000074927	539	-1	GAG [C/A]TA ACG	284	L	I	Single AA Change	-0.12	Neutral	0.2	Tolerated
Btnl6			17	34514047	C	T		ENSMUSP00000074927	539	-1	ATC [G/A]TG CAG	281	V	M	Single AA Change	0.01	Neutral	0.118	Tolerated
Btnl6			17	34514064	C	T		ENSMUSP00000074927	539	-1	GAA C[G/A]T TCT	275	R	H	Single AA Change	1.93	Neutral	1	Tolerated
Btnl6			17	34514073	C	A		ENSMUSP00000074927	539	-1	TTC A[G/T]A AGG	272	R	I	Single AA Change	-1.93	Neutral	0.493	Tolerated
Btnl6			17	34514077	A	G		ENSMUSP00000074927	539	-1	CTT [T/C]TC AGA	271	F	L	Single AA Change	1.17	Neutral	1	Tolerated
Btnl6			17	34514084	G	T		ENSMUSP00000074927	539	-1	ACA AG[C/A] TAT	268	S	R	Single AA Change	-2.48	Neutral	0.17	Tolerated
Btnl6			17	34514085	C	A		ENSMUSP00000074927	539	-1	ACA A[G/T]C TAT	268	S	I	Single AA Change	-2.11	Neutral	0.574	Tolerated
Btnl6			17	34514111	C	T		ENSMUSP00000074927	539	-1	ACC AT[G/A] ATG	259	M	I	Single AA Change	0.67	Neutral	0.35	Tolerated
Btnl6			17	34514124	A	C		ENSMUSP00000074927	539	-1	TTT G[T/G]G ACC	255	V	G	Single AA Change	-1.28	Neutral	0.58	Tolerated
Btnl6			17	34514128	A	G		ENSMUSP00000074927	539	-1	TTT [T/C]TT GTG	254	F	L	Single AA Change	1.09	Neutral	1	Tolerated
Btnl6			17	34514136	G	C		ENSMUSP00000074927	539	-1	AAG C[C/G]A GCA	251	P	R	Single AA Change	-1.13	Neutral	0.04	Damaging
Btnl6			17	34514137	G	T		ENSMUSP00000074927	539	-1	AAG [C/A]CA GCA	251	P	T	Single AA Change	0.15	Neutral	0.315	Tolerated
Btnl6			17	34514155	T	G		ENSMUSP00000074927	539	-1	CCC [A/C]AG GTC	245	K	Q	Single AA Change	1.43	Neutral	1	Tolerated
Btnl6			17	34514288	G	T		ENSMUSP00000074927	539	-1	TTC [C/A]TC CCA	238	L	I	Single AA Change	1.07	Neutral	1	Tolerated
Btnl6			17	34514294	T	C		ENSMUSP00000074927	539	-1	GCC [A/G]TG TTC	236	M	V	Single AA Change	1.24	Neutral	0.232	Tolerated
Btnl6			17	34514297	C	T		ENSMUSP00000074927	539	-1	ATG [G/A]CC ATG	235	A	T	Single AA Change	-2.22	Neutral	0.24	Tolerated
Btnl6			17	34514321	T	C		ENSMUSP00000074927	539	-1	CCC [A/G]TC TTG	227	I	V	Single AA Change	-0.6	Neutral	0.471	Tolerated
Btnl6			17	34514324	G	T		ENSMUSP00000074927	539	-1	AAT [C/A]CC ATC	226	P	T	Single AA Change	-6.22	Deleterious	0.037	Damaging
Btnl6			17	34514363	C	T		ENSMUSP00000074927	539	-1	AGA [G/A]AC AGC	213	D	N	Single AA Change	-4.46	Deleterious	0.019	Damaging
Btnl6			17	34514372	C	G		ENSMUSP00000074927	539	-1	CTG [G/C]TG GTG	210	V	L	Single AA Change	-2.52	Deleterious	0.099	Tolerated
Btnl6			17	34514386	G	A		ENSMUSP00000074927	539	-1	AGA A[C/T]G GAG	205	T	M	Single AA Change	-0.26	Neutral	0.109	Tolerated
Btnl6			17	34514388	T	G		ENSMUSP00000074927	539	-1	TTC AG[A/C] ACG	204	R	S	Single AA Change	1.71	Neutral	0.977	Tolerated
Btnl6			17	34514402	G	C		ENSMUSP00000074927	539	-1	GCT [C/G]AA GGA	200	Q	E	Single AA Change	1.23	Neutral	1	Tolerated
Btnl6			17	34514413	C	T		ENSMUSP00000074927	539	-1	CAC A[G/A]T GAA	196	S	N	Single AA Change	-1.2	Neutral	0.078	Tolerated
Btnl6			17	34514414	T	G		ENSMUSP00000074927	539	-1	CAC [A/C]GT GAA	196	S	R	Single AA Change	-1.63	Neutral	0.035	Damaging
Btnl6			17	34514439	T	A		ENSMUSP00000074927	539	-1	GAG AA[A/T] CTC	187	K	N	Single AA Change	-2.41	Neutral	0.108	Tolerated
Btnl6			17	34514496	A	C		ENSMUSP00000074927	539	-1	TGC AT[T/G] ACT	168	I	M	Single AA Change	1.57	Neutral	0.132	Tolerated
Btnl6			17	34514540	A	G		ENSMUSP00000074927	539	-1	GTG [T/C]AC ATC	154	Y	H	Single AA Change	2.28	Neutral	1	Tolerated
Btnl6			17	34515429	G	A		ENSMUSP00000074927	539	-1	GCA [C/T]CA GAT	120	P	S	Single AA Change	4.38	Neutral	1	Tolerated
Btnl6			17	34515443	A	T		ENSMUSP00000074927	539	-1	ATC C[T/A]A AAT	115	L	Q	Single AA Change	4.13	Neutral	1	Tolerated
Btnl6			17	34515509	T	C		ENSMUSP00000074927	539	-1	CCT G[A/G]G TAT	93	E	G	Single AA Change	-3.82	Deleterious	0.134	Tolerated
Btnl6			17	34515516	A	T		ENSMUSP00000074927	539	-1	CAG [T/A]TG CCT	91	L	M	Single AA Change	1.4	Neutral	1	Tolerated
Btnl6			17	34515624	T	A		ENSMUSP00000074927	539	-1	GTG [A/T]TT CCA	55	I	F	Single AA Change	0.98	Neutral	0.733	Tolerated
Btnl6			17	34515698	T	G		ENSMUSP00000074927	539	-1	AAG G[A/C]G TTC	30	E	A	Single AA Change	-2.63	Deleterious	0.152	Tolerated
Notch4	notch 4		17	34585054	C	T		ENSMUSP00000015612	1964	1	GAG [C/T]TC CCC	1553	L	F	Single AA Change	-2.4	Neutral	0.016	Damaging
Egfl8	EGF-like domain 8		17	34615192	T	C		ENSMUSP00000015611	293	-1	GGG [A/G]CC AGA	26	T	A	Single AA Change	0	Neutral	1	Tolerated
Atf6b	activating transcription factor 6 beta		17	34652706	C	A		ENSMUSP00000133516	709	1	CGA [C/A]CC CAG	442	P	T	Single AA Change	-0.01	Neutral	0.37	Tolerated
Tnxb	tenascin XB		17	34672069	A	G		ENSMUSP00000084661	4006	1	GGG A[A/G]C TGC	462	N	S	Single AA Change	-0.83	Neutral	0.078	Tolerated
Tnxb			17	34672522	G	A		ENSMUSP00000084661	4006	1	TGT C[G/A]C CGG	613	R	H	Single AA Change	3	Neutral	1	Tolerated
Tnxb			17	34682106	A	C		ENSMUSP00000084661	4006	1	CTC [A/C]GT GTG	965	S	R	Single AA Change	1.98	Neutral	1	Tolerated
Tnxb			17	34683532	A	G		ENSMUSP00000084661	4006	1	CTC [A/G]TC GGC	1120	I	V	Single AA Change	0.42	Neutral	0.61	Tolerated
Tnxb			17	34685624	G	A		ENSMUSP00000084661	4006	1	CCC C[G/A]C CTC	1244	R	H	Single AA Change	-0.72	Neutral	0.62	Tolerated
Tnxb			17	34689438	G	T		ENSMUSP00000084661	4006	1	CTG A[G/T]C CTC	1478	S	I	Single AA Change	-3.37	Deleterious	0.189	Tolerated
Tnxb			17	34693761	A	G		ENSMUSP00000084661	4006	1	GAC [A/G]CC AGC	1750	T	A	Single AA Change	1.12	Neutral	0.797	Tolerated
Tnxb			17	34694352	A	C		ENSMUSP00000084661	4006	1	AGA G[A/C]G GTT	1903	E	A	Single AA Change	-4.08	Deleterious	0.113	Tolerated
Tnxb			17	34695630	C	G		ENSMUSP00000084661	4006	1	AAC [C/G]AC AGA	2020	H	D	Single AA Change	-4.76	Deleterious	0.251	Tolerated
Tnxb			17	34696049	C	A		ENSMUSP00000084661	4006	1	GAG [C/A]CA GAC	2127	P	T	Single AA Change	-4.68	Deleterious	0.002	Damaging
Tnxb			17	34699093	A	G		ENSMUSP00000084661	4006	1	GTC [A/G]GG GGC	2327	R	G	Single AA Change	1.13	Neutral	0.647	Tolerated
Tnxb			17	34699106	G	A		ENSMUSP00000084661	4006	1	GAG A[G/A]G GAG	2331	R	K	Single AA Change	-0.39	Neutral	0.16	Tolerated
Tnxb			17	34703455	A	G		ENSMUSP00000084661	4006	1	GAG G[A/G]A CAG	2414	E	G	Single AA Change	4.34	Neutral	0.653	Tolerated
Tnxb			17	34704000	T	G		ENSMUSP00000084661	4006	1	CTG A[T/G]C CTC	2519	I	S	Single AA Change	2.64	Neutral	0.227	Tolerated
C4b	complement component 4B (Chido blood group)		17	34728894	T	G		ENSMUSP00000069418	1738	-1	AGA A[A/C]G GAC	1649	K	T	Single AA Change	-0.17	Neutral	0.378	Tolerated
C4b			17	34730842	T	C		ENSMUSP00000069418	1738	-1	GAG C[A/G]G GAG	1456	Q	R	Single AA Change	-0.2	Neutral	0.371	Tolerated
C4b			17	34730851	A	G		ENSMUSP00000069418	1738	-1	GTG G[T/C]C GAA	1453	V	A	Single AA Change	1.05	Neutral	1	Tolerated
C4b			17	34733447	C	T		ENSMUSP00000069418	1738	-1	CTG C[G/A]G AAT	1206	R	Q	Single AA Change	-0.22	Neutral	0.429	Tolerated
C4b			17	34733701	C	T		ENSMUSP00000069418	1738	-1	GAC [G/A]TC TTC	1151	V	I	Single AA Change	-0.11	Neutral	0.288	Tolerated
C4b			17	34735448	C	T		ENSMUSP00000069418	1738	-1	GGG [G/A]TT TTT	916	V	I	Single AA Change	-0.4	Neutral	0.24	Tolerated
C4b			17	34736341	C	T		ENSMUSP00000069418	1738	-1	AAC AT[G/A] CTG	758	M	I	Single AA Change	-0.63	Neutral	0.596	Tolerated
C4b			17	34738895	A	G		ENSMUSP00000069418	1738	-1	GAC A[T/C]G GCT	604	M	T	Single AA Change	1.95	Neutral	1	Tolerated
C4b			17	34738998	G	C		ENSMUSP00000069418	1738	-1	CTG [C/G]AA TTG	570	Q	E	Single AA Change	0.35	Neutral	1	Tolerated
C4b			17	34742876	A	T		ENSMUSP00000069418	1738	-1	CTC T[T/A]C TCT	132	F	Y	Single AA Change	-0.85	Neutral	0.18	Tolerated
Stk19	serine/threonine kinase 19		17	34824181	C	T		ENSMUSP00000125311	179	-1	TCT [G/A]CT GCT	172	A	T	Single AA Change	-0.33	Neutral	NA	NA
Stk19			17	34824845	C	A		ENSMUSP00000076686	254	-1	ACG CA[G/T] CTG	159	Q	H	Single AA Change	-1.01	Neutral	0.591	Tolerated
Stk19			17	34836860	C	T		ENSMUSP00000076686	254	-1	AGA C[G/A]G CTC	6	R	Q	Single AA Change	-0.27	Neutral	0.388	Tolerated
Dxo	decapping exoribonuclease		17	34837456	C	A		ENSMUSP00000047018	397	1	TTG [C/A]AC AAA	20	H	N	Single AA Change	1.1	Neutral	1	Tolerated
Dxo			17	34837481	T	C		ENSMUSP00000047018	397	1	CCT T[T/C]A CTG	28	L	S	Single AA Change	1.82	Neutral	1	Tolerated
Nelfe	negative elongation factor complex member E, Rdbp		17	34854072	CCGGGATCGAGACAGAGAC	CCGGGATCGAGACAGAGACAAAGAGCGGGATCGAGACAGAGAC		ENSMUSP00000094956	367	1	AGA GACCGGGATCGAGACAGAGAC[-/AAAGAGCGGGATCGAGACAGAGAC] CGG	223	D	DRDRDRDKE	Insertion	-2.74	Deleterious	NA	NA
Nelfe			17	34854074	GGGATCGAGACA	GGGATCGAGACATAGACAAAGAGCAGGATCGAGACA		ENSMUSP00000094956	367	1	GAC CGGGATCGAGACA[-/TAGACAAAGAGCAGGATCGAGACA]GA GAC	224	R	RDRDIDKEQ	Insertion	-3.89	Deleterious	NA	NA
Nelfe			17	34854078	TCGAGACAGAGAC	TCGAGACAGAGACAAAGAGCGGGAGCGAGACAGAGAC		ENSMUSP00000094956	367	1	CGG GATCGAGACAGAGAC[-/AAAGAGCGGGAGCGAGACAGAGAC] CGG	225	D	DRDRDKERE	Insertion	-2.61	Deleterious	NA	NA
C2	complement component 2 (within H-2S)		17	34862881	C	T		ENSMUSP00000025230	760	-1	GGT [G/A]TC CTG	754	V	I	Single AA Change	-0.38	Neutral	0.088	Tolerated
D17H6S56E-5	DNA segment, Chr 17, human D6S56E 5		17	34876018	C	T		ENSMUSP00000025230	760	-1	AAA A[G/A]T TTG	247	S	N	Single AA Change	-0.29	Neutral	0.849	Tolerated
Ehmt2	euchromatic histone lysine N-methyltransferase 2		17	34899506	G	A		ENSMUSP00000013931	1263	1	GCC [G/A]CA TCA	143	A	T	Single AA Change	0.88	Neutral	1	Tolerated
Ehmt2			17	34906164	A	G		ENSMUSP00000013931	1263	1	TGC A[A/G]T GCT	513	N	S	Single AA Change	0.29	Neutral	0.405	Tolerated
Ehmt2			17	34906539	A	G		ENSMUSP00000013931	1263	1	CCA [A/G]TT GGC	611	I	V	Single AA Change	0.38	Neutral	0.436	Tolerated
Ehmt2			17	34908306	A	G		ENSMUSP00000134749	155	1	GAG [A/G]AC TTG	132	N	D	Single AA Change	-3.08	Deleterious	0.148	Tolerated
Slc44a4	solute carrier family 44, member 4		17	34921718	A	G		ENSMUSP00000007249	707	1	ACC [A/G]AC TTC	296	N	D	Single AA Change	-0.28	Neutral	0.834	Tolerated
Neu1	neuraminidase 1		17	34931437	G	C		ENSMUSP00000007253	409	1	CGG [G/C]GA CCG	11	G	R	Single AA Change	-0.6	Neutral	0.154	Tolerated
Neu1			17	34931450	A	G		ENSMUSP00000007253	409	1	AGC T[A/G]T TGG	15	Y	C	Single AA Change	-1.13	Neutral	0.119	Tolerated
Neu1			17	34931456	C	T		ENSMUSP00000007253	409	1	TGG G[C/T]G GGC	17	A	V	Single AA Change	-0.31	Neutral	0.093	Tolerated
Neu1			17	34931461	C	T		ENSMUSP00000007253	409	1	GGC [C/T]GT CGG	19	R	C	Single AA Change	-0.5	Neutral	0.228	Tolerated
D17H6S56E-5	DNA segment, Chr 17, human D6S56E 5		17	34997847	T	C		ENSMUSP00000127148	596	-1	AGG [A/G]AA AGG	544	K	E	Single AA Change	-0.47	Neutral	0.041	Damaging
D17H6S56E-5			17	34997888	C	T		ENSMUSP00000127148	596	-1	GCG A[G/A]G GAG	530	R	K	Single AA Change	-1.56	Neutral	0.066	Tolerated
Vwa7	von Willebrand factor A domain containing 7		17	35019845	A	G		ENSMUSP00000007245	891	1	GAC A[A/G]G GCT	303	K	R	Single AA Change	-0.45	Neutral	1	Tolerated
Vwa7			17	35023660	G	A		ENSMUSP00000007245	891	1	ACT C[G/A]T CGC	563	R	H	Single AA Change	0.16	Neutral	0.347	Tolerated
Vwa7			17	35023705	G	A		ENSMUSP00000007245	891	1	CCT C[G/A]G ACA	578	R	Q	Single AA Change	1.27	Neutral	1	Tolerated
Sapcd1	suppressor APC domain containing 1		17	35026403	G	T		ENSMUSP00000047448	146	-1	AGC [C/A]AG GCT	135	Q	K	Single AA Change	-0.07	Neutral	1	Tolerated
Sapcd1			17	35026737	C	T		ENSMUSP00000047448	146	-1	ACC C[G/A]G ATT	102	R	Q	Single AA Change	0.1	Neutral	1	Tolerated
Msh5	mutS homolog 5		17	35028832	G	T		ENSMUSP00000007250	833	-1	GAT A[C/A]G TTT	804	T	K	Single AA Change	2.48	Neutral	1	Tolerated
Msh5			17	35031264	T	C		ENSMUSP00000007250	833	-1	CTG [A/G]TG GAA	565	M	V	Single AA Change	-1.9	Neutral	0.066	Tolerated
Ly6g6f	lymphocyte antigen 6 complex, locus G6F		17	35083457	G	A		ENSMUSP00000046380	300	-1	ATG [C/T]CG TGT	35	P	S	Single AA Change	-5.73	Deleterious	0.1	Tolerated
Ly6g6f			17	35085525	A	G		ENSMUSP00000046380	300	-1	GCT G[T/C]T GCA	17	V	A	Single AA Change	0.82	Neutral	1	Tolerated
Ly6g6f			17	35085538	G	A		ENSMUSP00000046380	300	-1	GGG [C/T]AC TCC	13	H	Y	Single AA Change	-0.3	Neutral	0.3	Tolerated
Gpank1	G patch domain and ankyrin repeats 1		17	35124285	A	G		ENSMUSP00000056646	372	1	CAC C[A/G]C ACA	247	H	R	Single AA Change	0.23	Neutral	1	Tolerated
Apom	apolipoprotein M		17	35131301	A	G		ENSMUSP00000025249	190	-1	GCC [T/C]CC ACC	55	S	P	Single AA Change	2.6	Neutral	1	Tolerated
Bag6	BCL2-associated athanogene 6		17	35135577	G	C		ENSMUSP00000133822	563	1	CCG A[G/C]G AGA	20	R	T	Single AA Change	0	Neutral	0.269	Tolerated
Bag6			17	35140438	C	T		ENSMUSP00000025250	1154	1	CCC G[C/T]A GGC	253	A	V	Single AA Change	-1.03	Neutral	0.138	Tolerated
Bag6			17	35143379	TCAGGCCCAGGCCCAGGCCCAGGC	TCAGGCCCAGGCCCAGGCCCAGGCCCAGGC		ENSMUSP00000025250	1154	1	CAG GCTCAGGCCCAGGCCCAGGCCCAGGC[-/CCAGGC]T CCA	571	Q	QAQ	Insertion	-0.6	Neutral	NA	NA
Bag6			17	35143387	AGGCCC	AGGCCCCGGCCC		ENSMUSP00000025250	1154	1	GCC CAGGCCC[-/CGGCCC]AG GCC	575	Q	QAP	Insertion	-1.16	Neutral	NA	NA
Bag6			17	35143393	AGGCCC	AGGCCCCGGCCC		ENSMUSP00000025250	1154	1	GCC CAGGCCC[-/CGGCCC]AG GCT	577	Q	QAP	Insertion	-0.87	Neutral	NA	NA
Bag6			17	35143397	CC	CCCGGCGC		ENSMUSP00000025250	1154	1	CAG GCCC[-/CGGCGC]AG GCT	577	Q	QAP	Insertion	-0.87	Neutral	NA	NA
Bag6			17	35143399	AGGC	AGGCCCCGGC		ENSMUSP00000025250	1154	1	GCC CAGGC[-/CCCGGC]T CCA	579	Q	QAP	Insertion	-1.17	Neutral	NA	NA
Prrc2a	proline-rich coiled-coil 2A		17	35149474	TGGGGGG	TGGGGGGGG		ENSMUSP00000133550	2069	-1					Frameshift	NA	NA	NA	NA
Prrc2a			17	35149477	GG	GGCG		ENSMUSP00000133550	2069	-1					Frameshift	NA	NA	NA	NA
Nfkbil1	nuclear factor of kappa light polypeptide gene enhancer in B cells inhibitor like 1		17	35220667	T	C		ENSMUSP00000035452	381	-1	GCA G[A/G]G AGG	290	E	G	Single AA Change	-0.02	Neutral	1	Tolerated
Gm16181	predicted gene 16181		17	35223894	A	G		ENSMUSP00000114048	73	1	AGT C[A/G]G AAC	13	Q	R	Single AA Change	-0.42	Neutral	NA	NA
H2-D1	histocompatibility 2, D region locus 1		17	35263169	C	T		ENSMUSP00000134570	362	1	GCC C[C/T]G ACT	19	P	L	Single AA Change	-0.55	Neutral	0.21	Tolerated
H2-D1			17	35263382	C	G		ENSMUSP00000134570	362	1	GGC C[C/G]A CAC	26	P	R	Single AA Change	-0.6	Neutral	0.014	Damaging
H2-D1			17	35263390	A	C		ENSMUSP00000134570	362	1	TCG [A/C]TG CGG	29	M	L	Single AA Change	0.22	Neutral	1	Tolerated
H2-D1			17	35263403	A	T		ENSMUSP00000134570	362	1	TTC G[A/T]G ACC	33	E	V	Single AA Change	-0.76	Neutral	0.477	Tolerated
H2-D1			17	35263404	G	C		ENSMUSP00000134570	362	1	TTC GA[G/C] ACC	33	E	D	Single AA Change	-0.51	Neutral	0.24	Tolerated
H2-D1			17	35263430	A	G		ENSMUSP00000134570	362	1	CTC G[A/G]G GAG	42	E	G	Single AA Change	5.71	Neutral	1	Tolerated
H2-D1			17	35263469	A	C		ENSMUSP00000134570	362	1	AAC A[A/C]G GAG	55	K	T	Single AA Change	4.69	Neutral	1	Tolerated
H2-D1			17	35263493	A	C		ENSMUSP00000134570	362	1	AGC G[A/C]C GCG	63	D	A	Single AA Change	-6.39	Deleterious	0.038	Damaging
H2-D1			17	35263531	A	G		ENSMUSP00000134570	362	1	TGG [A/G]TG GAG	76	M	V	Single AA Change	-0.79	Neutral	0.355	Tolerated
H2-D1			17	35263604	T	G		ENSMUSP00000134570	362	1	CGA G[T/G]G AGC	100	V	G	Single AA Change	-2.64	Deleterious	0.419	Tolerated
H2-D1			17	35263850	C	T		ENSMUSP00000134570	362	1	ACA [C/T]TC CAG	119	L	F	Single AA Change	-0.92	Neutral	0.603	Tolerated
H2-D1			17	35263850	C	A		ENSMUSP00000134570	362	1	ACA [C/A]TC CAG	119	L	I	Single AA Change	0.32	Neutral	1	Tolerated
H2-D1			17	35263857	A	G		ENSMUSP00000134570	362	1	CAG C[A/G]G ATG	121	Q	R	Single AA Change	0.74	Neutral	1	Tolerated
H2-D1			17	35263863	C	A		ENSMUSP00000134570	362	1	ATG T[C/A]T GGC	123	S	Y	Single AA Change	4.89	Neutral	1	Tolerated
H2-D1			17	35263874	T	G		ENSMUSP00000134570	362	1	GAC [T/G]TG GGG	127	L	V	Single AA Change	1.02	Neutral	1	Tolerated
H2-D1			17	35263886	T	A		ENSMUSP00000134570	362	1	GAC [T/A]GG CGC	131	W	R	Single AA Change	-0.51	Neutral	0.037	Damaging
H2-D1			17	35263886	T	G		ENSMUSP00000134570	362	1	GAC [T/G]GG CGC	131	W	G	Single AA Change	5.96	Neutral	1	Tolerated
H2-D1			17	35263890	G	A		ENSMUSP00000134570	362	1	TGG C[G/A]C CTC	132	R	H	Single AA Change	-2.99	Deleterious	0.051	Tolerated
H2-D1			17	35263907	C	G		ENSMUSP00000134570	362	1	TAC [C/G]TG CAG	138	L	V	Single AA Change	0.15	Neutral	0.375	Tolerated
H2-D1			17	35263908	T	A		ENSMUSP00000134570	362	1	TAC C[T/A]G CAG	138	L	Q	Single AA Change	2.22	Neutral	0.408	Tolerated
H2-D1			17	35263908	T	G		ENSMUSP00000134570	362	1	TAC C[T/G]G CAG	138	L	R	Single AA Change	1.36	Neutral	0.37	Tolerated
H2-D1			17	35263913	T	C		ENSMUSP00000134570	362	1	CAG [T/C]TC GCC	140	F	L	Single AA Change	-2.41	Neutral	0.157	Tolerated
H2-D1			17	35263924	A	C		ENSMUSP00000134570	362	1	TAT GA[A/C] GGC	143	E	D	Single AA Change	3.57	Neutral	1	Tolerated
H2-D1			17	35263962	C	T		ENSMUSP00000134570	362	1	AAA A[C/T]G TGG	156	T	M	Single AA Change	-3.06	Deleterious	0.049	Damaging
H2-D1			17	35263980	T	C		ENSMUSP00000134570	362	1	GAC A[T/C]G GCG	162	M	T	Single AA Change	1.13	Neutral	0.441	Tolerated
H2-D1			17	35264015	A	G		ENSMUSP00000134570	362	1	CAG [A/G]GT GGT	174	S	G	Single AA Change	-0.97	Neutral	0.034	Damaging
H2-D1			17	35264016	G	C		ENSMUSP00000134570	362	1	CAG A[G/C]T GGT	174	S	T	Single AA Change	-0.68	Neutral	0.017	Damaging
H2-D1			17	35264022	C	A		ENSMUSP00000134570	362	1	GGT G[C/A]T GCA	176	A	D	Single AA Change	-1.3	Neutral	0.274	Tolerated
H2-D1			17	35264054	G	A		ENSMUSP00000134570	362	1	GGC [G/A]AG TGC	187	E	K	Single AA Change	-0.97	Neutral	0.163	Tolerated
H2-D1			17	35264055	A	C		ENSMUSP00000134570	362	1	GGC G[A/C]G TGC	187	E	A	Single AA Change	-1.5	Neutral	0.15	Tolerated
H2-D1			17	35264073	A	T		ENSMUSP00000134570	362	1	CTC C[A/T]C AGA	193	H	L	Single AA Change	-1.68	Neutral	0.144	Tolerated
H2-D1			17	35264084	A	G		ENSMUSP00000134570	362	1	CTG [A/G]AG AAC	197	K	E	Single AA Change	2.84	Neutral	1	Tolerated
H2-D1			17	35264087	A	C		ENSMUSP00000134570	362	1	AAG [A/C]AC GGG	198	N	H	Single AA Change	-1.9	Neutral	0.142	Tolerated
H2-D1			17	35264088	A	T		ENSMUSP00000134570	362	1	AAG A[A/T]C GGG	198	N	I	Single AA Change	-3.28	Deleterious	0.067	Tolerated
H2-D1			17	35264097	C	A		ENSMUSP00000134570	362	1	AAC G[C/A]G ACG	201	A	E	Single AA Change	4.33	Neutral	1	Tolerated
H2-D1			17	35265819	T	C		ENSMUSP00000134570	362	1	AGA [T/C]CT AAA	219	S	P	Single AA Change	0.55	Neutral	0.781	Tolerated
H2-D1			17	35265822	A	G		ENSMUSP00000134570	362	1	TCT [A/G]AA GGT	220	K	E	Single AA Change	2.14	Neutral	1	Tolerated
H2-D1			17	35265826	G	A		ENSMUSP00000134570	362	1	AAA G[G/A]T GAA	221	G	D	Single AA Change	-2.09	Neutral	0.243	Tolerated
H2-D1			17	35265828	G	A		ENSMUSP00000134570	362	1	GGT [G/A]AA GTC	222	E	K	Single AA Change	-2.05	Neutral	0.227	Tolerated
H2-D1			17	35265830	A	T		ENSMUSP00000134570	362	1	GGT GA[A/T] GTC	222	E	D	Single AA Change	0.14	Neutral	1	Tolerated
H2-D1			17	35265883	C	A		ENSMUSP00000134570	362	1	CTG A[C/A]C TGG	240	T	N	Single AA Change	-3.82	Deleterious	0.001	Damaging
H2-D1			17	35265972	T	G		ENSMUSP00000134570	362	1	GCA [T/G]CT GTG	270	S	A	Single AA Change	0.69	Neutral	0.898	Tolerated
H2-D1			17	35266003	A	G		ENSMUSP00000134570	362	1	CAG A[A/G]T TAC	280	N	S	Single AA Change	-1.48	Neutral	0.073	Tolerated
H2-D1			17	35266015	G	A		ENSMUSP00000134570	362	1	TGC C[G/A]T GTG	284	R	H	Single AA Change	4.41	Neutral	1	Tolerated
H2-D1			17	35266020	T	C		ENSMUSP00000134570	362	1	GTG [T/C]AC CAT	286	Y	H	Single AA Change	0.7	Neutral	0.337	Tolerated
H2-D1			17	35266020	T	G		ENSMUSP00000134570	362	1	GTG [T/G]AC CAT	286	Y	D	Single AA Change	-0.45	Neutral	0.143	Tolerated
H2-D1			17	35266199	C	A		ENSMUSP00000134570	362	1	CCG T[C/A]C ACT	303	S	Y	Single AA Change	-2.63	Deleterious	0.041	Damaging
H2-D1			17	35266222	G	A		ENSMUSP00000134570	362	1	ATC [G/A]TT GCT	311	V	I	Single AA Change	0.17	Neutral	1	Tolerated
H2-D1			17	35266235	G	T		ENSMUSP00000134570	362	1	CTG G[G/T]T GTC	315	G	V	Single AA Change	2.09	Neutral	1	Tolerated
H2-D1			17	35266249	A	G		ENSMUSP00000134570	362	1	GCT [A/G]TG GCC	320	M	V	Single AA Change	1.28	Neutral	1	Tolerated
H2-D1			17	35266262	G	T		ENSMUSP00000134570	362	1	ATT G[G/T]A GCT	324	G	V	Single AA Change	-3.9	Deleterious	0.052	Tolerated
H2-D1			17	35266278	T	G		ENSMUSP00000134570	362	1	GCT TT[T/G] GTG	329	F	L	Single AA Change	-0.02	Neutral	0.229	Tolerated
H2-D1			17	35266286	A	T		ENSMUSP00000134570	362	1	ATG A[A/T]G AGA	332	K	M	Single AA Change	-0.76	Neutral	0.048	Damaging
H2-D1			17	35266289	G	T		ENSMUSP00000134570	362	1	AAG A[G/T]A AGG	333	R	I	Single AA Change	-3.72	Deleterious	0.001	Damaging
H2-D1			17	35266295	G	A		ENSMUSP00000134570	362	1	AGG A[G/A]A AAC	335	R	K	Single AA Change	-0.2	Neutral	0.472	Tolerated
H2-D1			17	35266298	A	T		ENSMUSP00000134570	362	1	AGA A[A/T]C ACA	336	N	I	Single AA Change	-3.44	Deleterious	0.001	Damaging
H2-D1			17	35266475	T	C		ENSMUSP00000134582	95	1	CTT [T/C]TC ACA	56	F	L	Single AA Change	0.05	Neutral	0.207	Tolerated
H2-D1			17	35266479	C	T		ENSMUSP00000134582	95	1	TTC A[C/T]A GGT	57	T	I	Single AA Change	-0.06	Neutral	0.083	Tolerated
H2-D1			17	35266487	A	C		ENSMUSP00000134570	362	1	GGA [A/C]AA GGA	340	K	Q	Single AA Change	-1.77	Neutral	0.099	Tolerated
H2-D1			17	35266506	T	C		ENSMUSP00000134570	362	1	GCT C[T/C]G GCT	346	L	P	Single AA Change	2.24	Neutral	0.74	Tolerated
H2-D1			17	35266688	G	T		ENSMUSP00000134570	362	1	CCA G[G/T]C TCC	349	G	V	Single AA Change	-1.76	Neutral	0.007	Damaging
H2-D1			17	35266704	A	T		ENSMUSP00000134570	362	1	TCT GA[A/T] ATG	354	E	D	Single AA Change	1.31	Neutral	1	Tolerated
H2-D1			17	35266709	C	T		ENSMUSP00000134570	362	1	ATG T[C/T]T CTC	356	S	F	Single AA Change	-2.36	Neutral	0.035	Damaging
H2-D1			17	35266715	G	A		ENSMUSP00000134570	362	1	CTC C[G/A]A GAT	358	R	Q	Single AA Change	0.33	Neutral	0.038	Damaging
H2-D1			17	35266715	G	C		ENSMUSP00000134570	362	1	CTC C[G/C]A GAT	358	R	P	Single AA Change	0.89	Neutral	1	Tolerated
H2-D1			17	35266730	A	G		ENSMUSP00000134582	95	1	GGT G[A/G]C ACT	83	D	G	Single AA Change	-0.33	Neutral	0.009	Damaging
H2-D1			17	35266736	T	C		ENSMUSP00000134582	95	1	ACT C[T/C]A GGG	85	L	P	Single AA Change	-0.11	Neutral	0.009	Damaging
H2-D1			17	35266741	T	G		ENSMUSP00000134582	95	1	GGG [T/G]CT GAT	87	S	A	Single AA Change	0.03	Neutral	0.134	Tolerated
H2-Q1	histocompatibility 2, Q region locus 1		17	35320894	CGGCTACGTGG	CGG		ENSMUSP00000072942	368	1					Frameshift	NA	NA	NA	NA
H2-Q1			17	35320896	G	C		ENSMUSP00000072942	368	1	GTC G[G/C]C TAC	47	G	A	Single AA Change	-4.98	Deleterious	0.025	Damaging
H2-Q1			17	35321084	A	G		ENSMUSP00000072942	368	1	AGC [A/G]AG GGC	110	K	E	Single AA Change	2.32	Neutral	1	Tolerated
H2-Q1			17	35321085	A	C		ENSMUSP00000072942	368	1	AGC A[A/C]G GGC	110	K	T	Single AA Change	-1.69	Neutral	0.002	Damaging
H2-Q2	histocompatibility 2, Q region locus 2		17	35342363	G	T		ENSMUSP00000078138	360	1	TTG [G/T]TG GCC	11	V	L	Single AA Change	-0.28	Neutral	0.017	Damaging
H2-Q2			17	35342366	G	A		ENSMUSP00000078138	360	1	GTG [G/A]CC GCC	12	A	T	Single AA Change	-1.09	Neutral	0.002	Damaging
H2-Q2			17	35342369	G	A		ENSMUSP00000078138	360	1	GCC [G/A]CC CTG	13	A	T	Single AA Change	-1.12	Neutral	0.039	Damaging
H2-Q2			17	35342390	C	T		ENSMUSP00000078138	360	1	ACA [C/T]GC GCG	20	R	C	Single AA Change	-2.19	Neutral	0.011	Damaging
H2-Q2			17	35342394	C	G		ENSMUSP00000078138	360	1	CGC G[C/G]G GGC	21	A	G	Single AA Change	-1.68	Neutral	0.023	Damaging
H2-Q2			17	35342615	G	A		ENSMUSP00000078138	360	1	CTG C[G/A]G TAT	27	R	Q	Single AA Change	-2.64	Deleterious	0.009	Damaging
H2-Q2			17	35342623	A	C		ENSMUSP00000078138	360	1	TTC [A/C]CC ACC	30	T	P	Single AA Change	-0.89	Neutral	0.241	Tolerated
H2-Q2			17	35342624	C	A		ENSMUSP00000078138	360	1	TTC A[C/A]C ACC	30	T	N	Single AA Change	0.54	Neutral	0.403	Tolerated
H2-Q2			17	35342650	G	A		ENSMUSP00000078138	360	1	CTC [G/A]GG GAG	39	G	R	Single AA Change	-5.57	Deleterious	0.072	Tolerated
H2-Q2			17	35342686	G	A		ENSMUSP00000078138	360	1	GAC [G/A]AC ACG	51	D	N	Single AA Change	-3.66	Deleterious	0.109	Tolerated
H2-Q2			17	35342690	C	T		ENSMUSP00000078138	360	1	GAC A[C/T]G CAG	52	T	M	Single AA Change	-4.84	Deleterious	0	Damaging
H2-Q2			17	35342714	A	C		ENSMUSP00000078138	360	1	AGC G[A/C]C GCG	60	D	A	Single AA Change	-6.41	Deleterious	0.035	Damaging
H2-Q2			17	35342743	G	C		ENSMUSP00000078138	360	1	CGG [G/C]CG CCG	70	A	P	Single AA Change	-4.21	Deleterious	0.001	Damaging
H2-Q2			17	35342754	G	C		ENSMUSP00000078138	360	1	TGG AT[G/C] GAG	73	M	I	Single AA Change	-1.02	Neutral	0.102	Tolerated
H2-Q2			17	35342755	G	A		ENSMUSP00000078138	360	1	ATG [G/A]AG CAG	74	E	K	Single AA Change	-3.03	Deleterious	0.037	Damaging
H2-Q2			17	35342768	C	T		ENSMUSP00000078138	360	1	GGG C[C/T]G GAG	78	P	L	Single AA Change	-8.65	Deleterious	0.004	Damaging
H2-Q2			17	35342794	G	A		ENSMUSP00000078138	360	1	CAG [G/A]TC TCC	87	V	I	Single AA Change	0.02	Neutral	1	Tolerated
H2-Q2			17	35342795	T	A		ENSMUSP00000078138	360	1	CAG G[T/A]C TCC	87	V	D	Single AA Change	-1.04	Neutral	0.064	Tolerated
H2-Q2			17	35342797	T	G		ENSMUSP00000078138	360	1	GTC [T/G]CC AAG	88	S	A	Single AA Change	1.68	Neutral	1	Tolerated
H2-Q2			17	35342803	G	A		ENSMUSP00000078138	360	1	AAG [G/A]AA AAT	90	E	K	Single AA Change	-0.97	Neutral	0.037	Damaging
H2-Q2			17	35342863	A	G		ENSMUSP00000078138	360	1	AGC [A/G]AG GGA	110	K	E	Single AA Change	2.43	Neutral	1	Tolerated
H2-Q2			17	35342864	A	C		ENSMUSP00000078138	360	1	AGC A[A/C]G GGA	110	K	T	Single AA Change	-1.74	Neutral	0.002	Damaging
H2-Q2			17	35343124	C	T		ENSMUSP00000078138	360	1	ACT [C/T]TC CAG	116	L	F	Single AA Change	-0.78	Neutral	0.566	Tolerated
H2-Q2			17	35343137	T	C		ENSMUSP00000078138	360	1	TTG G[T/C]T GGC	120	V	A	Single AA Change	-0.48	Neutral	0.025	Damaging
H2-Q2			17	35343148	C	A		ENSMUSP00000078138	360	1	GAC [C/A]TG GGG	124	L	M	Single AA Change	-0.36	Neutral	0.199	Tolerated
H2-Q2			17	35343179	AT	ATT		ENSMUSP00000078138	360	1					Frameshift	NA	NA	NA	NA
H2-Q2			17	35343183	G	C		ENSMUSP00000078138	360	1	TAT GA[G/C] CAG	135	E	D	Single AA Change	-0.62	Neutral	0.664	Tolerated
H2-Q2			17	35343208	T	C		ENSMUSP00000078138	360	1	GAT [T/C]AC CTC	144	Y	H	Single AA Change	-4.78	Deleterious	0	Damaging
H2-Q2			17	35343233	T	A		ENSMUSP00000078138	360	1	CTG A[T/A]A ACG	152	I	K	Single AA Change	4.92	Neutral	1	Tolerated
H2-Q2			17	35343266	A	G		ENSMUSP00000078138	360	1	CTG A[A/G]G ACC	163	K	R	Single AA Change	-0.11	Neutral	0.385	Tolerated
H2-Q2			17	35343283	G	A		ENSMUSP00000078138	360	1	TTG [G/A]AG CAG	169	E	K	Single AA Change	-3.52	Deleterious	0.007	Damaging
H2-Q2			17	35343383	A	G		ENSMUSP00000078138	360	1	CTG C[A/G]C ACA	202	H	R	Single AA Change	3.94	Neutral	1	Tolerated
H2-Q2			17	35343386	C	A		ENSMUSP00000078138	360	1	CAC A[C/A]A GAT	203	T	K	Single AA Change	-2.45	Neutral	0.003	Damaging
H2-Q2			17	35345169	T	C		ENSMUSP00000078138	360	1	CCA [T/C]CC ACT	300	S	P	Single AA Change	-1.6	Neutral	0.013	Damaging
H2-Q2			17	35345170	C	A		ENSMUSP00000078138	360	1	CCA T[C/A]C ACT	300	S	Y	Single AA Change	-2.6	Deleterious	0.045	Damaging
H2-Q2			17	35345176	A	T		ENSMUSP00000078138	360	1	ACT G[A/T]C TCT	302	D	V	Single AA Change	0.79	Neutral	0.453	Tolerated
H2-Q2			17	35345181	T	A		ENSMUSP00000078138	360	1	TCT [T/A]AC ATG	304	Y	N	Single AA Change	1.37	Neutral	1	Tolerated
H2-Q2			17	35345211	C	G		ENSMUSP00000078138	360	1	GTC [C/G]TT GGA	314	L	V	Single AA Change	-1.4	Neutral	0.038	Damaging
H2-Q2			17	35345257	A	T		ENSMUSP00000078138	360	1	ATG A[A/T]A AGA	329	K	I	Single AA Change	-1.88	Neutral	0.039	Damaging
H2-Q2			17	35345265	A	G		ENSMUSP00000078138	360	1	GGG [A/G]GA AAC	332	R	G	Single AA Change	-2.8	Deleterious	0.001	Damaging
H2-Q2			17	35345268	A	C		ENSMUSP00000078138	360	1	AGA [A/C]AC ACA	333	N	H	Single AA Change	-1.6	Neutral	0.046	Damaging
H2-Q4	histocompatibility 2, Q region locus 4		17	35379952	T	A		ENSMUSP00000080159	354	1	GGC C[T/A]T GGG	66	L	H	Single AA Change	-2.35	Neutral	0.02	Damaging
H2-Q4			17	35379979	G	C		ENSMUSP00000080159	354	1	GTC G[G/C]T TAC	75	G	A	Single AA Change	-4.83	Deleterious	0.016	Damaging
H2-Q4			17	35379990	A	G		ENSMUSP00000080159	354	1	GAC [A/G]AC ACG	79	N	D	Single AA Change	3.57	Neutral	1	Tolerated
H2-Q4			17	35379996	G	C		ENSMUSP00000080159	354	1	ACG [G/C]AG TTC	81	E	Q	Single AA Change	1.4	Neutral	1	Tolerated
H2-Q4			17	35380001	C	G		ENSMUSP00000080159	354	1	GAG TT[C/G] GTG	82	F	L	Single AA Change	-4.96	Deleterious	0.011	Damaging
H2-Q4			17	35380006	G	T		ENSMUSP00000080159	354	1	GTG C[G/T]C TTC	84	R	L	Single AA Change	-5.93	Deleterious	0.009	Damaging
H2-Q4			17	35380009	T	A		ENSMUSP00000080159	354	1	CGC T[T/A]C GAC	85	F	Y	Single AA Change	-1.4	Neutral	0.206	Tolerated
H2-Q4			17	35380051	C	G		ENSMUSP00000080159	354	1	GCA C[C/G]G TGG	99	P	R	Single AA Change	-3.05	Deleterious	0.653	Tolerated
H2-Q4			17	35380056	A	G		ENSMUSP00000080159	354	1	TGG [A/G]TG GAG	101	M	V	Single AA Change	-1.07	Neutral	0.194	Tolerated
H2-Q4			17	35380078	A	T		ENSMUSP00000080159	354	1	GAG T[A/T]T TGG	108	Y	F	Single AA Change	-3.57	Deleterious	0	Damaging
H2-Q4			17	35380089	G	A		ENSMUSP00000080159	354	1	CGG [G/A]AA ACA	112	E	K	Single AA Change	-2.25	Neutral	0.004	Damaging
H2-Q4			17	35380091	A	C		ENSMUSP00000080159	354	1	CGG GA[A/C] ACA	112	E	D	Single AA Change	-1.81	Neutral	0.013	Damaging
H2-Q4			17	35380100	A	C		ENSMUSP00000080159	354	1	CAG AA[A/C] GCC	115	K	N	Single AA Change	-0.43	Neutral	0.177	Tolerated
H2-Q4			17	35380101	G	T		ENSMUSP00000080159	354	1	AAA [G/T]CC AAG	116	A	S	Single AA Change	-1.8	Neutral	0.082	Tolerated
H2-Q4			17	35380107	G	C		ENSMUSP00000080159	354	1	AAG [G/C]GC AAT	118	G	R	Single AA Change	-2.07	Neutral	0.251	Tolerated
H2-Q4			17	35380111	A	G		ENSMUSP00000080159	354	1	GGC A[A/G]T GAG	119	N	S	Single AA Change	-1.27	Neutral	0.086	Tolerated
H2-Q4			17	35380117	A	G		ENSMUSP00000080159	354	1	GAG C[A/G]G ATT	121	Q	R	Single AA Change	-2.9	Deleterious	0.027	Damaging
H2-Q4			17	35380120	T	G		ENSMUSP00000080159	354	1	CAG A[T/G]T TTC	122	I	S	Single AA Change	1.1	Neutral	0.916	Tolerated
H2-Q4			17	35380129	T	A		ENSMUSP00000080159	354	1	CGA G[T/A]G AAC	125	V	E	Single AA Change	-2.93	Deleterious	0.536	Tolerated
H2-Q4			17	35380141	C	T		ENSMUSP00000080159	354	1	AGG A[C/T]C CTG	129	T	I	Single AA Change	-4.21	Deleterious	0.029	Damaging
H2-Q4			17	35380143	C	G		ENSMUSP00000080159	354	1	ACC [C/G]TG CTC	130	L	V	Single AA Change	-1.88	Neutral	0.007	Damaging
H2-Q4			17	35380144	T	C		ENSMUSP00000080159	354	1	ACC C[T/C]G CTC	130	L	P	Single AA Change	-4.91	Deleterious	0.009	Damaging
H2-Q4			17	35380149	A	G		ENSMUSP00000080159	354	1	CTC [A/G]GC TAC	132	S	G	Single AA Change	3	Neutral	0.987	Tolerated
H2-Q4			17	35380149	A	C		ENSMUSP00000080159	354	1	CTC [A/C]GC TAC	132	S	R	Single AA Change	-0.25	Neutral	0.689	Tolerated
H2-Q4			17	35380171	G	A		ENSMUSP00000080159	354	1	GCG G[G/A]C GGC	139	G	D	Single AA Change	-2.56	Deleterious	0.128	Tolerated
H2-Q4			17	35380378	G	T		ENSMUSP00000080159	354	1	CAG [G/T]TG ATC	146	V	L	Single AA Change	0.27	Neutral	0.434	Tolerated
H2-Q4			17	35380378	G	C		ENSMUSP00000080159	354	1	CAG [G/C]TG ATC	146	V	L	Single AA Change	0.27	Neutral	0.434	Tolerated
H2-Q4			17	35380379	T	G		ENSMUSP00000080159	354	1	CAG G[T/G]G ATC	146	V	G	Single AA Change	-0.58	Neutral	0.349	Tolerated
H2-Q4			17	35380382	T	C		ENSMUSP00000080159	354	1	GTG A[T/C]C TCT	147	I	T	Single AA Change	-1.94	Neutral	0.012	Damaging
H2-Q4			17	35380383	C	G		ENSMUSP00000080159	354	1	GTG AT[C/G] TCT	147	I	M	Single AA Change	3.18	Neutral	1	Tolerated
H2-Q4			17	35380385	C	A		ENSMUSP00000080159	354	1	ATC T[C/A]T GGC	148	S	Y	Single AA Change	4.26	Neutral	1	Tolerated
H2-Q4			17	35380395	A	C		ENSMUSP00000080159	354	1	TGT GA[A/C] GTG	151	E	D	Single AA Change	2.6	Neutral	1	Tolerated
H2-Q4			17	35380396	G	A		ENSMUSP00000080159	354	1	GAA [G/A]TG GGG	152	V	M	Single AA Change	-0.99	Neutral	0.14	Tolerated
H2-Q4			17	35380408	G	A		ENSMUSP00000080159	354	1	GAC [G/A]GG CGC	156	G	R	Single AA Change	-5.74	Deleterious	0.038	Damaging
H2-Q4			17	35380412	G	A		ENSMUSP00000080159	354	1	GGG C[G/A]C CTC	157	R	H	Single AA Change	-2.84	Deleterious	0.04	Damaging
H2-Q4			17	35380429	C	T		ENSMUSP00000080159	354	1	TAC [C/T]AG CAG	163	Q	*	Nonsense	NA	NA	NA	NA
H2-Q4			17	35380429	C	G		ENSMUSP00000080159	354	1	TAC [C/G]AG CAG	163	Q	E	Single AA Change	0.41	Neutral	1	Tolerated
H2-Q4			17	35380430	A	G		ENSMUSP00000080159	354	1	TAC C[A/G]G CAG	163	Q	R	Single AA Change	-0.84	Neutral	0.434	Tolerated
H2-Q4			17	35380435	T	C		ENSMUSP00000080159	354	1	CAG [T/C]TC GCC	165	F	L	Single AA Change	-2.42	Neutral	0.112	Tolerated
H2-Q4			17	35380436	T	A		ENSMUSP00000080159	354	1	CAG T[T/A]C GCC	165	F	Y	Single AA Change	0.76	Neutral	0.514	Tolerated
H2-Q4			17	35380450	C	T		ENSMUSP00000080159	354	1	GGC [C/T]GC GAT	170	R	C	Single AA Change	-4.28	Deleterious	0.133	Tolerated
H2-Q4			17	35380474	G	A		ENSMUSP00000080159	354	1	GAA [G/A]AC CTG	178	D	N	Single AA Change	-4.57	Deleterious	0	Damaging
H2-Q4			17	35380484	C	T		ENSMUSP00000080159	354	1	AAA A[C/T]G TGG	181	T	M	Single AA Change	-3.08	Deleterious	0.039	Damaging
H2-Q4			17	35380502	T	G		ENSMUSP00000080159	354	1	GAC A[T/G]G GCG	187	M	R	Single AA Change	-1.78	Neutral	0.087	Tolerated
H2-Q4			17	35380513	A	G		ENSMUSP00000080159	354	1	CAG [A/G]TC ACC	191	I	V	Single AA Change	-0.69	Neutral	0.012	Damaging
H2-Q4			17	35380520	G	A		ENSMUSP00000080159	354	1	ACC C[G/A]A CGC	193	R	Q	Single AA Change	-0.6	Neutral	0.383	Tolerated
H2-Q4			17	35380523	G	T		ENSMUSP00000080159	354	1	CGA C[G/T]C AAG	194	R	L	Single AA Change	-4.38	Deleterious	0.065	Tolerated
H2-Q4			17	35380538	C	G		ENSMUSP00000080159	354	1	CAG G[C/G]T GGT	199	A	G	Single AA Change	-2.94	Deleterious	0.041	Damaging
H2-Q4			17	35380544	C	A		ENSMUSP00000080159	354	1	GGT G[C/A]T ACA	201	A	D	Single AA Change	-0.97	Neutral	0.166	Tolerated
H2-Q4			17	35380546	A	G		ENSMUSP00000080159	354	1	GCT [A/G]CA GAG	202	T	A	Single AA Change	3.03	Neutral	1	Tolerated
H2-Q4			17	35380553	A	C		ENSMUSP00000080159	354	1	GAG A[A/C]A AGC	204	K	T	Single AA Change	-1.57	Neutral	0.078	Tolerated
H2-Q4			17	35380555	A	C		ENSMUSP00000080159	354	1	AAA [A/C]GC AAG	205	S	R	Single AA Change	0.26	Neutral	0.363	Tolerated
H2-Q4			17	35380556	G	A		ENSMUSP00000080159	354	1	AAA A[G/A]C AAG	205	S	N	Single AA Change	-0.26	Neutral	0.235	Tolerated
H2-Q4			17	35380559	A	G		ENSMUSP00000080159	354	1	AGC A[A/G]G GCC	206	K	R	Single AA Change	1.9	Neutral	1	Tolerated
H2-Q4			17	35380576	G	A		ENSMUSP00000080159	354	1	GGC [G/A]CG TGC	212	A	T	Single AA Change	1.24	Neutral	0.604	Tolerated
H2-Q4			17	35380585	C	G		ENSMUSP00000080159	354	1	GTG [C/G]AG TCC	215	Q	E	Single AA Change	1.71	Neutral	1	Tolerated
H2-Q4			17	35380589	C	G		ENSMUSP00000080159	354	1	CAG T[C/G]C CTC	216	S	C	Single AA Change	0	Neutral	0.039	Damaging
H2-Q4			17	35380600	T	C		ENSMUSP00000080159	354	1	AGA [T/C]AC CTG	220	Y	H	Single AA Change	-3.39	Deleterious	0.097	Tolerated
H2-Q4			17	35380609	C	T		ENSMUSP00000080159	354	1	GAG [C/T]TC GGG	223	L	F	Single AA Change	-0.92	Neutral	0.103	Tolerated
H2-Q4			17	35380610	T	G		ENSMUSP00000080159	354	1	GAG C[T/G]C GGG	223	L	R	Single AA Change	0.09	Neutral	0.859	Tolerated
H2-Q4			17	35380617	G	T		ENSMUSP00000080159	354	1	GGG AA[G/T] GAG	225	K	N	Single AA Change	-2.94	Deleterious	0.284	Tolerated
H2-Q4			17	35380619	A	C		ENSMUSP00000080159	354	1	AAG G[A/C]G ACG	226	E	A	Single AA Change	-4.3	Deleterious	0.174	Tolerated
H2-Q4			17	35380622	C	T		ENSMUSP00000080159	354	1	GAG A[C/T]G CTG	227	T	M	Single AA Change	-4.02	Deleterious	0.03	Damaging
H2-Q4			17	35382866	A	G		ENSMUSP00000080159	354	1	CCA [A/G]AG GCA	235	K	E	Single AA Change	-2.67	Deleterious	0.083	Tolerated
H2-Q4			17	35382874	T	A		ENSMUSP00000080159	354	1	GCA CA[T/A] GTG	237	H	Q	Single AA Change	-5.87	Deleterious	0.033	Damaging
H2-Q4			17	35382881	T	C		ENSMUSP00000080159	354	1	ACA [T/C]GT CAC	240	C	R	Single AA Change	1.46	Neutral	0.428	Tolerated
H2-Q4			17	35382915	G	A		ENSMUSP00000080159	354	1	CTG A[G/A]G TGC	251	R	K	Single AA Change	-2.19	Neutral	0.032	Damaging
H2-Q4			17	35382944	A	G		ENSMUSP00000080159	354	1	GCT [A/G]AC ATC	261	N	D	Single AA Change	2.57	Neutral	1	Tolerated
H2-Q4			17	35382951	T	C		ENSMUSP00000080159	354	1	ATC A[T/C]C CTG	263	I	T	Single AA Change	4.03	Neutral	1	Tolerated
H2-Q4			17	35383016	T	G		ENSMUSP00000080159	354	1	CCT [T/G]CA GGG	285	S	A	Single AA Change	1.36	Neutral	1	Tolerated
H2-Q4			17	35383073	C	A		ENSMUSP00000080159	354	1	GAG [C/A]AG AAT	304	Q	K	Single AA Change	-2.84	Deleterious	0.023	Damaging
H2-Q4			17	35383094	C	G		ENSMUSP00000080159	354	1	GTG [C/G]AC CAT	311	H	D	Single AA Change	-0.56	Neutral	0.144	Tolerated
H2-Q4			17	35383096	C	A		ENSMUSP00000080159	354	1	GTG CA[C/A] CAT	311	H	Q	Single AA Change	1.04	Neutral	0.481	Tolerated
H2-Q4			17	35383273	C	A		ENSMUSP00000080159	354	1	CCA T[C/A]C ACT	328	S	Y	Single AA Change	-2.43	Neutral	0.041	Damaging
H2-Q4			17	35383335	C	G		ENSMUSP00000080159	354	1	TTG [C/G]AG CTG	349	Q	E	Single AA Change	-0.06	Neutral	0.922	Tolerated
H2-Q6	histocompatibility 2, Q region locus 6		17	35424901	C	G		ENSMUSP00000109511	326	1	TTG [C/G]TG GTG	9	L	V	Single AA Change	-1.36	Neutral	0.428	Tolerated
H2-Q6			17	35425146	T	C		ENSMUSP00000109511	326	1	TCC [T/C]GG CCC	35	W	R	Single AA Change	5.68	Neutral	1	Tolerated
H2-Q6			17	35425159	T	G		ENSMUSP00000109511	326	1	CTC G[T/G]G GAG	39	V	G	Single AA Change	6.38	Neutral	1	Tolerated
H2-Q6			17	35425198	A	C		ENSMUSP00000109511	326	1	AAC A[A/C]G CAG	52	K	T	Single AA Change	4.67	Neutral	1	Tolerated
H2-Q6			17	35425619	A	G		ENSMUSP00000109511	326	1	GAC G[A/G]G CGC	128	E	G	Single AA Change	6.31	Neutral	1	Tolerated
H2-Q6			17	35425751	G	C		ENSMUSP00000109511	326	1	GCT G[G/C]T ATT	172	G	A	Single AA Change	-3.57	Deleterious	0.001	Damaging
H2-Q6			17	35425822	C	G		ENSMUSP00000109511	326	1	CTC [C/G]GG AAG	196	R	G	Single AA Change	6.08	Neutral	1	Tolerated
H2-Q6			17	35425832	C	T		ENSMUSP00000109511	326	1	GAG A[C/T]G CTG	199	T	M	Single AA Change	-4.09	Deleterious	0.038	Damaging
H2-Q6			17	35425840	T	C		ENSMUSP00000109511	326	1	CTG [T/C]GC ACA	202	C	R	Single AA Change	6.54	Neutral	1	Tolerated
H2-Q6			17	35427909	C	A		ENSMUSP00000109511	326	1	GGT G[C/A]T GTC	219	A	D	Single AA Change	3.69	Neutral	1	Tolerated
H2-Q6			17	35428100	A	C		ENSMUSP00000109511	326	1	GTG [A/C]AC CAT	283	N	H	Single AA Change	0.74	Neutral	0.251	Tolerated
H2-Q6			17	35428353	A	C		ENSMUSP00000109511	326	1	TGG [A/C]TT TTG	325	I	L	Single AA Change	-0.21	Neutral	1	Tolerated
H2-Q9	histocompatibility 2, Q region locus 9		17	35439695	A	T		ENSMUSP00000071843	334	1	GCA C[A/T]G AGC	103	Q	L	Single AA Change	1.56	Neutral	1	Tolerated
H2-Q9			17	35440044	T	C		ENSMUSP00000071843	334	1	GCG G[T/C]G GAC	157	V	A	Single AA Change	3.3	Neutral	1	Tolerated
H2-Q9			17	35440154	C	G		ENSMUSP00000071843	334	1	CTG [C/G]AG CTC	194	Q	E	Single AA Change	2.11	Neutral	1	Tolerated
Sfta2	surfactant associated 2		17	35601758	C	CTT		ENSMUSP00000134221	117	1					Frameshift	NA	NA	NA	NA
Muc21	mucin 21		17	35618191	G	A		ENSMUSP00000130987	1606	-1	AGC C[C/T]T ACC	1588	P	L	Single AA Change	-2.02	Neutral	1	Tolerated
Muc21			17	35619154	A	G		ENSMUSP00000130987	1606	-1	ACC A[T/C]T GCA	1380	I	T	Single AA Change	0.51	Neutral	0.294	Tolerated
Muc21			17	35619208	T	G		ENSMUSP00000130987	1606	-1	ACC C[A/C]G ACC	1362	Q	P	Single AA Change	0.29	Neutral	0.345	Tolerated
Muc21		rs219937151	17	35619244	T	G		ENSMUSP00000130987	1606	-1	ACC A[A/C]T GCA	1350	N	T	Single AA Change	-0.05	Neutral	0.396	Tolerated
Muc21		rs33417561	17	35619251	T	A		ENSMUSP00000130987	1606	-1	CCG [A/T]CC ACC	1348	T	S	Single AA Change	-0.5	Neutral	0.737	Tolerated
Muc21			17	35619299	A	G		ENSMUSP00000130987	1606	-1	ACC [T/C]CG ACC	1332	S	P	Single AA Change	0.11	Neutral	0.256	Tolerated
Muc21			17	35619332	A	C		ENSMUSP00000130987	1606	-1	GCT [T/G]CA TCC	1321	S	A	Single AA Change	-0.51	Neutral	0.657	Tolerated
Muc21		rs33469140	17	35619376	T	G		ENSMUSP00000130987	1606	-1	ACT G[A/C]A TCC	1306	E	A	Single AA Change	-0.86	Neutral	0.648	Tolerated
Muc21		rs259742979	17	35619388	A	G		ENSMUSP00000130987	1606	-1	ACC C[T/C]G ACC	1302	L	P	Single AA Change	-0.1	Neutral	0.273	Tolerated
Muc21			17	35619485	G	A		ENSMUSP00000130987	1606	-1	ACA [C/T]CC ACT	1270	P	S	Single AA Change	0.28	Neutral	0.247	Tolerated
Muc21			17	35619487	G	A		ENSMUSP00000130987	1606	-1	TCT A[C/T]A CCC	1269	T	I	Single AA Change	0.17	Neutral	0.531	Tolerated
Muc21			17	35619494	T	C		ENSMUSP00000130987	1606	-1	TCA [A/G]GA TCT	1267	R	G	Single AA Change	2.1	Neutral	0.335	Tolerated
Muc21			17	35619511	G	T		ENSMUSP00000130987	1606	-1	ACT A[C/A]A TCC	1261	T	K	Single AA Change	-0.88	Neutral	0.062	Tolerated
Muc21			17	35619512	T	C		ENSMUSP00000130987	1606	-1	ACT [A/G]CA TCC	1261	T	A	Single AA Change	0.31	Neutral	0.616	Tolerated
Muc21			17	35619523	T	G		ENSMUSP00000130987	1606	-1	ACC C[A/C]G ACC	1257	Q	P	Single AA Change	0.32	Neutral	0.289	Tolerated
Muc21			17	35619524	G	T		ENSMUSP00000130987	1606	-1	ACC [C/A]AG ACC	1257	Q	K	Single AA Change	-0.48	Neutral	0.275	Tolerated
Muc21			17	35619541	G	A		ENSMUSP00000130987	1606	-1	GCC T[C/T]A GGC	1251	S	L	Single AA Change	-1.48	Neutral	0.134	Tolerated
Muc21		rs386900234	17	35619556	T	G		ENSMUSP00000130987	1606	-1	ACT G[A/C]A TCT	1246	E	A	Single AA Change	-0.32	Neutral	0.55	Tolerated
Muc21			17	35619577	G	T		ENSMUSP00000130987	1606	-1	TCT A[C/A]C CCC	1239	T	N	Single AA Change	-1.58	Neutral	0.025	Damaging
Muc21			17	35619583	C	T		ENSMUSP00000130987	1606	-1	TCA G[G/A]C TCT	1237	G	D	Single AA Change	-0.78	Neutral	0.224	Tolerated
Muc21			17	35619589	C	A		ENSMUSP00000130987	1606	-1	AGT G[G/T]C TCA	1235	G	V	Single AA Change	-0.41	Neutral	0.168	Tolerated
Muc21			17	35619613	A	T		ENSMUSP00000130987	1606	-1	ACC C[T/A]G ACC	1227	L	Q	Single AA Change	0.57	Neutral	0.283	Tolerated
Muc21			17	35619623	T	C		ENSMUSP00000130987	1606	-1	TCT [A/G]CA CCC	1224	T	A	Single AA Change	-0.56	Neutral	0.543	Tolerated
Muc21			17	35619628	C	G		ENSMUSP00000130987	1606	-1	TCA G[G/C]C TCT	1222	G	A	Single AA Change	-0.24	Neutral	0.063	Tolerated
Muc21			17	35619634	C	G		ENSMUSP00000130987	1606	-1	ACT G[G/C]C TCA	1220	G	A	Single AA Change	0.33	Neutral	1	Tolerated
Muc21			17	35619637	G	C		ENSMUSP00000130987	1606	-1	AGC A[C/G]T GGC	1219	T	S	Single AA Change	-0.51	Neutral	0.377	Tolerated
Muc21			17	35619643	G	A		ENSMUSP00000130987	1606	-1	GTA T[C/T]C AGC	1217	S	F	Single AA Change	-1.84	Neutral	0.002	Damaging
Muc21			17	35619646	A	G		ENSMUSP00000130987	1606	-1	ACT G[T/C]A TCC	1216	V	A	Single AA Change	0.41	Neutral	0.551	Tolerated
Muc21			17	35619650	T	C		ENSMUSP00000130987	1606	-1	ACC [A/G]CT GTA	1215	T	A	Single AA Change	-0.78	Neutral	0.54	Tolerated
Muc21			17	35619683	A	T		ENSMUSP00000130987	1606	-1	AGC [T/A]CT GCC	1204	S	T	Single AA Change	0.68	Neutral	0.392	Tolerated
Muc21			17	35619685	C	A		ENSMUSP00000130987	1606	-1	TCC A[G/T]C TCT	1203	S	I	Single AA Change	-1.72	Neutral	0.01	Damaging
Muc21			17	35619695	C	T		ENSMUSP00000130987	1606	-1	ACC [G/A]CT GCA	1200	A	T	Single AA Change	0.33	Neutral	0.706	Tolerated
Muc21			17	35619703	A	G		ENSMUSP00000130987	1606	-1	ACC C[T/C]G ACC	1197	L	P	Single AA Change	1.01	Neutral	0.255	Tolerated
Muc21			17	35619721	G	A		ENSMUSP00000130987	1606	-1	GCC T[C/T]A GGC	1191	S	L	Single AA Change	-1.41	Neutral	0.078	Tolerated
Muc21		rs387140699	17	35619751	A	G		ENSMUSP00000130987	1606	-1	CCC A[T/C]C CTG	1181	I	T	Single AA Change	0.18	Neutral	0.106	Tolerated
Muc21			17	35620089	C	G		ENSMUSP00000130987	1606	-1	TCC AG[G/C] CGT	1068	R	S	Single AA Change	-0.31	Neutral	0.235	Tolerated
Muc21			17	35620244	A	G		ENSMUSP00000130987	1606	-1	ACC [T/C]GG ACC	1017	W	R	Single AA Change	-0.26	Neutral	0.386	Tolerated
Muc21			17	35620309	C	G		ENSMUSP00000130987	1606	-1	ACT G[G/C]C TCA	995	G	A	Single AA Change	-0.56	Neutral	0.272	Tolerated
Muc21			17	35620321	A	G		ENSMUSP00000130987	1606	-1	ACT G[T/C]A TCC	991	V	A	Single AA Change	1.38	Neutral	0.403	Tolerated
Muc21			17	35620342	A	G		ENSMUSP00000130987	1606	-1	TCT A[T/C]G CCC	984	M	T	Single AA Change	-1.31	Neutral	0.087	Tolerated
Muc21			17	35620448	A	T		ENSMUSP00000130987	1606	-1	AGC [T/A]CT GCC	949	S	T	Single AA Change	-0.24	Neutral	0	Damaging
Muc21			17	35620456	G	T		ENSMUSP00000130987	1606	-1	ACT G[C/A]A TCC	946	A	E	Single AA Change	-0.31	Neutral	1	Tolerated
Muc21			17	35620522	A	G		ENSMUSP00000130987	1606	-1	TCT A[T/C]G CCC	924	M	T	Single AA Change	-1.69	Neutral	0.092	Tolerated
Muc21			17	35620646	G	T		ENSMUSP00000130987	1606	-1	CTG [C/A]CC ACC	883	P	T	Single AA Change	-0.96	Neutral	0.726	Tolerated
Muc21			17	35620669	G	C		ENSMUSP00000130987	1606	-1	ACT G[C/G]C TCA	875	A	G	Single AA Change	-0.16	Neutral	0.378	Tolerated
Muc21			17	35620696	T	G		ENSMUSP00000130987	1606	-1	CCC A[A/C]C CCG	866	N	T	Single AA Change	0.9	Neutral	0.651	Tolerated
Muc21			17	35620771	T	G		ENSMUSP00000130987	1606	-1	ACT G[A/C]A TCC	841	E	A	Single AA Change	0	Neutral	0.347	Tolerated
Muc21			17	35620807	C	G		ENSMUSP00000130987	1606	-1	AGG A[G/C]T GGC	829	S	T	Single AA Change	-0.37	Neutral	0.301	Tolerated
Muc21			17	35620809	C	G		ENSMUSP00000130987	1606	-1	TCC AG[G/C] AGT	828	R	S	Single AA Change	0.37	Neutral	0.776	Tolerated
Muc21			17	35620861	A	G		ENSMUSP00000130987	1606	-1	ACT G[T/C]A TCC	811	V	A	Single AA Change	0.64	Neutral	0.57	Tolerated
Muc21			17	35621006	G	T		ENSMUSP00000130987	1606	-1	CTG [C/A]CC ACC	763	P	T	Single AA Change	-0.59	Neutral	0.052	Tolerated
Muc21			17	35621101	T	G		ENSMUSP00000130987	1606	-1	CCC A[A/C]C CCG	731	N	T	Single AA Change	0.97	Neutral	0.595	Tolerated
Muc21			17	35621123	A	T		ENSMUSP00000130987	1606	-1	AGC [T/A]CT GCC	724	S	T	Single AA Change	-0.4	Neutral	0.37	Tolerated
Muc21			17	35621197	A	G		ENSMUSP00000130987	1606	-1	TCT A[T/C]G CCC	699	M	T	Single AA Change	-1.35	Neutral	0.297	Tolerated
Muc21			17	35621213	A	T		ENSMUSP00000130987	1606	-1	AGC [T/A]CT GCC	694	S	T	Single AA Change	-0.45	Neutral	0.022	Damaging
Muc21			17	35621287	A	G		ENSMUSP00000130987	1606	-1	TCT A[T/C]G CCC	669	M	T	Single AA Change	-1.82	Neutral	0.135	Tolerated
Muc21			17	35621288	T	C		ENSMUSP00000130987	1606	-1	TCT [A/G]TG CCC	669	M	V	Single AA Change	-0.92	Neutral	0.858	Tolerated
Muc21			17	35621315	C	T		ENSMUSP00000130987	1606	-1	TCC [G/A]CT GCA	660	A	T	Single AA Change	0.41	Neutral	0.616	Tolerated
Muc21			17	35621318	A	T		ENSMUSP00000130987	1606	-1	ACC [T/A]CC GCT	659	S	T	Single AA Change	-0.05	Neutral	1	Tolerated
Muc21			17	35621332	A	G		ENSMUSP00000130987	1606	-1	TCT A[T/C]A CCT	654	I	T	Single AA Change	-0.37	Neutral	0.061	Tolerated
Muc21			17	35621389	C	G		ENSMUSP00000130987	1606	-1	AGT G[G/C]C TCA	635	G	A	Single AA Change	-0.45	Neutral	0.209	Tolerated
Muc21			17	35621446	G	A		ENSMUSP00000130987	1606	-1	ACT G[C/T]A TCC	616	A	V	Single AA Change	-1.19	Neutral	0.107	Tolerated
Muc21			17	35621467	A	G		ENSMUSP00000130987	1606	-1	TCT A[T/C]G CCC	609	M	T	Single AA Change	-0.76	Neutral	0.113	Tolerated
Muc21			17	35621619	C	G		ENSMUSP00000130987	1606	-1	TCC AG[G/C] AGT	558	R	S	Single AA Change	0.39	Neutral	0.542	Tolerated
Muc21			17	35621659	C	G		ENSMUSP00000130987	1606	-1	ACT G[G/C]C TCA	545	G	A	Single AA Change	-0.3	Neutral	0.328	Tolerated
Muc21			17	35621851	A	G		ENSMUSP00000130987	1606	-1	ACT G[T/C]A TCC	481	V	A	Single AA Change	0.93	Neutral	0.536	Tolerated
Muc21			17	35621933	A	T		ENSMUSP00000130987	1606	-1	AGC [T/A]CT GCC	454	S	T	Single AA Change	-0.39	Neutral	0.276	Tolerated
Muc21			17	35621953	A	G		ENSMUSP00000130987	1606	-1	ACC C[T/C]G ACC	447	L	P	Single AA Change	1.49	Neutral	0.117	Tolerated
Muc21			17	35621962	A	G		ENSMUSP00000130987	1606	-1	TCT A[T/C]G CCC	444	M	T	Single AA Change	0.02	Neutral	0.017	Damaging
Muc21			17	35621963	T	C		ENSMUSP00000130987	1606	-1	TCT [A/G]TG CCC	444	M	V	Single AA Change	-0.1	Neutral	0.249	Tolerated
Muc21			17	35621978	A	T		ENSMUSP00000130987	1606	-1	AGC [T/A]CT GCC	439	S	T	Single AA Change	0.06	Neutral	0.021	Damaging
Muc21			17	35622052	A	G		ENSMUSP00000130987	1606	-1	TCT A[T/C]G CCC	414	M	T	Single AA Change	-0.38	Neutral	0.316	Tolerated
Muc21			17	35622068	A	T		ENSMUSP00000130987	1606	-1	AGC [T/A]CT GCC	409	S	T	Single AA Change	-0.02	Neutral	0.109	Tolerated
Muc21			17	35622159	C	G		ENSMUSP00000130987	1606	-1	TCC AG[G/C] AGT	378	R	S	Single AA Change	0.88	Neutral	0.637	Tolerated
Muc21			17	35622302	T	C		ENSMUSP00000130987	1606	-1	ACT [A/G]CA TCC	331	T	A	Single AA Change	0.53	Neutral	0.999	Tolerated
Muc21			17	35622356	G	T		ENSMUSP00000130987	1606	-1	CTG [C/A]CC ACC	313	P	T	Single AA Change	-0.2	Neutral	0.121	Tolerated
Muc21			17	35622382	C	G		ENSMUSP00000130987	1606	-1	AGC A[G/C]T GGC	304	S	T	Single AA Change	-0.25	Neutral	0.931	Tolerated
Muc21			17	35622413	T	C		ENSMUSP00000130987	1606	-1	TCT [A/G]CA CCC	294	T	A	Single AA Change	-0.13	Neutral	0.225	Tolerated
Muc21			17	35622458	C	T		ENSMUSP00000130987	1606	-1	TCA [G/A]CA CCC	279	A	T	Single AA Change	0.35	Neutral	0.391	Tolerated
Muc21			17	35622469	G	C		ENSMUSP00000130987	1606	-1	ACT G[C/G]C TCA	275	A	G	Single AA Change	-0.66	Neutral	0.129	Tolerated
Muc21			17	35622508	T	C		ENSMUSP00000130987	1606	-1	TCA G[A/G]C TCT	262	D	G	Single AA Change	0.4	Neutral	0.623	Tolerated
Muc21			17	35622514	A	C		ENSMUSP00000130987	1606	-1	ACT G[T/G]C TCA	260	V	G	Single AA Change	-0.43	Neutral	0.002	Damaging
Muc21			17	35622526	A	G		ENSMUSP00000130987	1606	-1	ACT G[T/C]A TCC	256	V	A	Single AA Change	0.07	Neutral	0.656	Tolerated
Muc21			17	35622538	A	G		ENSMUSP00000130987	1606	-1	ACT C[T/C]G ACC	252	L	P	Single AA Change	0.62	Neutral	0.098	Tolerated
Muc21			17	35622553	C	T		ENSMUSP00000130987	1606	-1	TCA G[G/A]C TCT	247	G	D	Single AA Change	-0.3	Neutral	0.145	Tolerated
Muc21			17	35622652	A	G		ENSMUSP00000130987	1606	-1	CCT G[T/C]A TCC	214	V	A	Single AA Change	0.4	Neutral	0.444	Tolerated
Muc21			17	35622743	G	C		ENSMUSP00000130987	1606	-1	ACT [C/G]CA TCA	184	P	A	Single AA Change	-0.78	Neutral	0.674	Tolerated
Muc21			17	35622917	G	T		ENSMUSP00000130987	1606	-1	ACC [C/A]CT GCA	126	P	T	Single AA Change	-0.53	Neutral	0.04	Damaging
Muc21			17	35622926	G	T		ENSMUSP00000130987	1606	-1	ACC [C/A]CA ACC	123	P	T	Single AA Change	-1.67	Neutral	0.032	Damaging
Muc21			17	35622971	T	G		ENSMUSP00000130987	1606	-1	ACA [A/C]CG ACC	108	T	P	Single AA Change	0.57	Neutral	0.375	Tolerated
Muc21			17	35623095	C	A		ENSMUSP00000130987	1606	-1	ACC AA[G/T] GCA	66	K	N	Single AA Change	-0.28	Neutral	0.101	Tolerated
Muc21			17	35623096	T	G		ENSMUSP00000130987	1606	-1	ACC A[A/C]G GCA	66	K	T	Single AA Change	-0.57	Neutral	0.107	Tolerated
Muc21			17	35623114	A	G		ENSMUSP00000130987	1606	-1	TCT A[T/C]G CCC	60	M	T	Single AA Change	-0.47	Neutral	NA	NA
Muc21			17	35626433	T	C		ENSMUSP00000130987	1606	-1	ATG C[A/G]G AGG	2	Q	R	Single AA Change	-0.17	Neutral	0	Damaging
Muc21			17	35628059	G	C		ENSMUSP00000134221	117	1	CTA [G/C]AC CTC	55	D	H	Single AA Change	1	Neutral	NA	NA
Muc21			17	35628143	T	C		ENSMUSP00000134221	117	1	CAT [T/C]TT TCC	83	F	L	Single AA Change	-1.17	Neutral	NA	NA
Muc21			17	35628149	A	G		ENSMUSP00000134221	117	1	TCC [A/G]TA GTA	85	I	V	Single AA Change	0.5	Neutral	NA	NA
Muc21			17	35628153	T	C		ENSMUSP00000134221	117	1	ATA G[T/C]A TAC	86	V	A	Single AA Change	0.5	Neutral	NA	NA
Muc21			17	35628155	T	C		ENSMUSP00000134221	117	1	GTA [T/C]AC ACC	87	Y	H	Single AA Change	-1	Neutral	NA	NA
Mucl3	mucin like 3		17	35636925	G	C		ENSMUSP00000093120	500	-1	CCC [C/G]AG CCT	471	Q	E	Single AA Change	0.23	Neutral	0	Damaging
Mucl3			17	35637535	T	C		ENSMUSP00000093120	500	-1	ACG [A/G]AC CTG	391	N	D	Single AA Change	0.67	Neutral	1	Tolerated
Mucl3			17	35638167	A	G		ENSMUSP00000093120	500	-1	GGT A[T/C]G AGA	180	M	T	Single AA Change	0.99	Neutral	0.585	Tolerated
Mucl3			17	35638276	T	C		ENSMUSP00000093120	500	-1	TCC [A/G]CT ACC	144	T	A	Single AA Change	-2.69	Deleterious	0	Damaging
Vars2	valyl-tRNA synthetase 2, mitochondrial		17	35656991	T	C		ENSMUSP00000047917	1060	-1	CTG [A/G]CC CCA	975	T	A	Single AA Change	0.93	Neutral	1	Tolerated
Vars2			17	35657308	C	T		ENSMUSP00000047917	1060	-1	TGG C[G/A]C CAG	896	R	H	Single AA Change	-2.92	Deleterious	0.143	Tolerated
Vars2			17	35658071	T	C		ENSMUSP00000129196	581	-1	ACT [A/G]TG TTA	563	M	V	Single AA Change	1.22	Neutral	0.59	Tolerated
Vars2			17	35658125	G	A		ENSMUSP00000129196	581	-1	AGT [C/T]AT GGG	545	H	Y	Single AA Change	0.84	Neutral	1	Tolerated
Vars2			17	35658143	T	C		ENSMUSP00000047917	1060	-1	AGC [A/G]CC CGC	889	T	A	Single AA Change	-0.04	Neutral	0.553	Tolerated
Vars2			17	35660111	T	C		ENSMUSP00000047917	1060	-1	GCT C[A/G]C TTC	609	H	R	Single AA Change	0.98	Neutral	0.622	Tolerated
Vars2			17	35661585	A	C		ENSMUSP00000047917	1060	-1	GAC C[T/G]A GCT	490	L	R	Single AA Change	3.44	Neutral	0.878	Tolerated
Vars2			17	35661953	T	C		ENSMUSP00000047917	1060	-1	GAG C[A/G]G GGC	449	Q	R	Single AA Change	1.17	Neutral	0.796	Tolerated
Vars2			17	35662184	T	C		ENSMUSP00000047917	1060	-1	GAG AT[A/G] GGG	404	I	M	Single AA Change	-0.95	Neutral	0.259	Tolerated
Vars2			17	35663072	C	T		ENSMUSP00000047917	1060	-1	CTC C[G/A]T CAT	366	R	H	Single AA Change	-1.15	Neutral	0.598	Tolerated
Vars2			17	35664076	T	A		ENSMUSP00000047917	1060	-1	GGA G[A/T]G CCT	327	E	V	Single AA Change	-2.56	Deleterious	0.021	Damaging
Vars2			17	35664077	C	G		ENSMUSP00000047917	1060	-1	GGA [G/C]AG CCT	327	E	Q	Single AA Change	-0.94	Neutral	0.206	Tolerated
Vars2			17	35665880	T	C		ENSMUSP00000047917	1060	-1	GCC [A/G]TG GTG	193	M	V	Single AA Change	2.77	Neutral	1	Tolerated
Vars2			17	35667104	G	A		ENSMUSP00000047917	1060	-1	GCG G[C/T]C CTG	57	A	V	Single AA Change	-0.94	Neutral	0.442	Tolerated
Gtf2h4	general transcription factor II H, polypeptide 4		17	35670414	G	A		ENSMUSP00000001565	463	-1	GAC A[C/T]G CCT	209	T	M	Single AA Change	-3.07	Deleterious	0.076	Tolerated
Mdc1	mediator of DNA damage checkpoint 1		17	35847893	TGAGGAGGAGGAGGAGGAGGAGGAGGAGG	TGAGGAGGAGGAGGAGGAGGAGG		ENSMUSP00000080949	1708	1	ACA GA[TGAGGAGGAGGAGGAGGAGGAGGAGGAGG/TGAGGAGGAGGAGGAGGAGGAGG]TC TCA	389	EE	.	Deletion	0.51	Neutral	NA	NA
Mdc1			17	35847916	AGGAGGT	A		ENSMUSP00000080949	1708	1	GAG G[AGGAGGT/A]C TCA	396	EEV	D	Multiple AA Change	-3.13	Deleterious	NA	NA
Mdc1			17	35852527	C	T		ENSMUSP00000080949	1708	1	TTT T[C/T]G ACC	989	S	L	Single AA Change	-2.44	Neutral	0.178	Tolerated
Ppp1r18	protein phosphatase 1, regulatory subunit 18		17	35867929	A	C		ENSMUSP00000115753	609	1	CAG A[A/C]G GCC	232	K	T	Single AA Change	-0.85	Neutral	0.005	Damaging
2310061I04Rik	RIKEN cDNA 2310061I04 gene		17	35893020	T	C		ENSMUSP00000123547	109	-1	GGT A[A/G]A GGG	108	K	R	Single AA Change	-0.46	Neutral	0.637	Tolerated
2310061I04Rik			17	35895954	T	C		ENSMUSP00000116278	315	-1	CAC C[A/G]T CTT	64	H	R	Single AA Change	0.17	Neutral	0.882	Tolerated
Atat1	alpha tubulin acetyltransferase 1		17	35909134	G	A		ENSMUSP00000056383	421	-1	GGA G[C/T]C ATT	92	A	V	Single AA Change	-1.29	Neutral	0.369	Tolerated
Abcf1	ATP-binding cassette, sub-family F (GCN20), member 1		17	35963189	GTCCTCCTCCTCCTC	GTCCTCCTCCTC		ENSMUSP00000036881	837	-1	GAA [GAGGAGGAGGAGGAC/GAGGAGGAGGAC] ACA	197	E	.	Deletion	0.03	Neutral	NA	NA
Abcf1			17	35963201	CTCTTC	CTC		ENSMUSP00000036881	837	-1	GGG [GAAGAG/GAG] GAG	197	E	.	Deletion	0.03	Neutral	NA	NA
Abcf1			17	35969207	T	G		ENSMUSP00000134092	48	-1	GGG [A/C]AC ACG	34	N	H	Single AA Change	0	Neutral	NA	NA
Prr3	proline-rich polypeptide 3		17	35974603	G	A		ENSMUSP00000052166	190	-1	GAG G[C/T]G AGA	129	A	V	Single AA Change	-1.27	Neutral	0.054	Tolerated
Gnl1	guanine nucleotide binding protein-like 1		17	35982657	T	C		ENSMUSP00000084450	607	1	CAG [T/C]GC TAC	245	C	R	Single AA Change	3.88	Neutral	0.732	Tolerated
H2-T24	histocompatibility 2, T region locus 24		17	36006774	A	T		ENSMUSP00000109389	363	-1	AAC [T/A]GG CCT	352	W	R	Single AA Change	1.15	Neutral	NA	NA
H2-T24			17	36014660	T	C		ENSMUSP00000109389	363	-1	GTA T[A/G]T GCT	312	Y	C	Single AA Change	-0.62	Neutral	0.154	Tolerated
H2-T24			17	36014670	T	A		ENSMUSP00000109389	363	-1	ACG [A/T]CA GGA	309	T	S	Single AA Change	-0.76	Neutral	0.001	Damaging
H2-T24			17	36014917	A	C		ENSMUSP00000109389	363	-1	CCT [T/G]CA GGG	261	S	A	Single AA Change	0.75	Neutral	1	Tolerated
H2-T24			17	36014940	G	A		ENSMUSP00000109389	363	-1	GAC A[C/T]G GAG	253	T	M	Single AA Change	0.01	Neutral	0.441	Tolerated
H2-T24			17	36015033	T	C		ENSMUSP00000109389	363	-1	AAA G[A/G]A AAC	222	E	G	Single AA Change	0.17	Neutral	0.465	Tolerated
H2-T24			17	36015042	T	C		ENSMUSP00000109389	363	-1	TTC A[A/G]A CCT	219	K	R	Single AA Change	0.32	Neutral	0.578	Tolerated
H2-T24			17	36017252	C	T		ENSMUSP00000109389	363	-1	TTC C[G/A]C CAG	113	R	H	Single AA Change	0.54	Neutral	1	Tolerated
H2-T24			17	36020473	C	G		ENSMUSP00000109389	363	-1	CCC CA[G/C] GAC	13	Q	H	Single AA Change	-0.81	Neutral	0.169	Tolerated
H2-T23	histocompatibility 2, T region locus 23		17	36030392	CTTTT	CTTT		ENSMUSP00000099739	357	-1					Frameshift	NA	NA	NA	NA
H2-T23			17	36030580	A	G		ENSMUSP00000099739	357	-1	CAC A[T/C]A GGT	333	I	T	Single AA Change	2.03	Neutral	1	Tolerated
H2-T23			17	36030584	G	T		ENSMUSP00000099739	357	-1	AGA [C/A]AC ATA	332	H	N	Single AA Change	1.26	Neutral	0.931	Tolerated
H2-T23			17	36030608	C	G		ENSMUSP00000099739	357	-1	GTG [G/C]CT TTT	324	A	P	Single AA Change	-2.09	Neutral	0.028	Damaging
H2-T23			17	36030614	C	T		ENSMUSP00000099739	357	-1	GCT [G/A]TG GTG	322	V	M	Single AA Change	-1.46	Neutral	0.128	Tolerated
H2-T23	`		17	36030623	G	T		ENSMUSP00000099739	357	-1	ATC [C/A]TT GGA	319	L	I	Single AA Change	0.4	Neutral	1	Tolerated
H2-T23			17	36030629	T	C		ENSMUSP00000099739	357	-1	GTG [A/G]TC ATC	317	I	V	Single AA Change	0.27	Neutral	0.912	Tolerated
H2-T23			17	36030647	C	G		ENSMUSP00000099739	357	-1	CTG [G/C]TT GTC	311	V	L	Single AA Change	-1.26	Neutral	0.091	Tolerated
H2-T23			17	36030658	A	T		ENSMUSP00000099739	357	-1	ATC A[T/A]A GCT	307	I	K	Single AA Change	-2.98	Deleterious	0.02	Damaging
H2-T23			17	36030661	A	T		ENSMUSP00000099739	357	-1	GTA A[T/A]C ATA	306	I	N	Single AA Change	-2.23	Neutral	0.094	Tolerated
H2-T23			17	36030879	A	T		ENSMUSP00000099739	357	-1	CAG [T/A]AT TAC	276	Y	N	Single AA Change	2.36	Neutral	0.796	Tolerated
H2-T23			17	36030909	C	A		ENSMUSP00000099739	357	-1	GCA [G/T]CT GTC	266	A	S	Single AA Change	-0.95	Neutral	0.534	Tolerated
H2-T23			17	36030926	G	T		ENSMUSP00000099739	357	-1	GGA A[C/A]C TTC	260	T	N	Single AA Change	-3.14	Deleterious	0.066	Tolerated
H2-T23			17	36030938	G	C		ENSMUSP00000099739	357	-1	CCT G[C/G]A GGG	256	A	G	Single AA Change	-2.22	Neutral	0.092	Tolerated
H2-T23			17	36030957	G	A		ENSMUSP00000099739	357	-1	GAG [C/T]TT GTG	250	L	F	Single AA Change	-2.47	Neutral	0.046	Damaging
H2-T23			17	36031051	T	A		ENSMUSP00000099739	357	-1	GAT GA[A/T] GTC	218	E	D	Single AA Change	-0.26	Neutral	0.728	Tolerated
H2-T23			17	36031053	C	A		ENSMUSP00000099739	357	-1	GAT [G/T]AA GTC	218	E	*	Nonsense	NA	NA	NA	NA
H2-T23			17	36031647	G	T		ENSMUSP00000099739	357	-1	CTG [C/A]AG CGC	200	Q	K	Single AA Change	-1.59	Neutral	0.036	Damaging
H2-T23			17	36031656	C	T		ENSMUSP00000099739	357	-1	AAT [G/A]AG ACA	197	E	K	Single AA Change	-2.74	Deleterious	0.01	Damaging
H2-T23			17	36031676	C	G		ENSMUSP00000099739	357	-1	CAT A[G/C]A TAC	190	R	T	Single AA Change	-4.34	Deleterious	0.046	Damaging
H2-T23			17	36031739	G	A		ENSMUSP00000099739	357	-1	GAG G[C/T]A GTC	169	A	V	Single AA Change	-2.26	Neutral	0.027	Damaging
H2-T23			17	36031740	C	T		ENSMUSP00000099739	357	-1	GAG [G/A]CA GTC	169	A	T	Single AA Change	-1.75	Neutral	0.053	Tolerated
H2-T23			17	36031773	T	A		ENSMUSP00000099739	357	-1	GAC [A/T]TA GCC	158	I	L	Single AA Change	0.18	Neutral	0.325	Tolerated
H2-T23			17	36031778	T	G		ENSMUSP00000099739	357	-1	GCG A[A/C]T GAC	156	N	T	Single AA Change	1.34	Neutral	0.051	Tolerated
H2-T23			17	36032157	G	C		ENSMUSP00000099739	357	-1	AGT AA[C/G] GAC	109	N	K	Single AA Change	0.81	Neutral	0.27	Tolerated
H2-T23			17	36032268	A	C		ENSMUSP00000099739	357	-1	TGG AT[T/G] GAG	72	I	M	Single AA Change	0.37	Neutral	1	Tolerated
H2-T23			17	36032293	C	T		ENSMUSP00000099739	357	-1	CCG A[G/A]G ATG	64	R	K	Single AA Change	-2.45	Neutral	0.021	Damaging
H2-T23			17	36032306	C	A		ENSMUSP00000099739	357	-1	GAC [G/T]CG GAA	60	A	S	Single AA Change	-2.23	Neutral	0.032	Damaging
H2-T23			17	36032321	G	T		ENSMUSP00000099739	357	-1	GTG [C/A]GC TTC	55	R	S	Single AA Change	-5.27	Deleterious	0.028	Damaging
H2-T23			17	36032354	T	C		ENSMUSP00000099739	357	-1	ATC [A/G]TT GTC	44	I	V	Single AA Change	0.34	Neutral	0.18	Tolerated
H2-T23			17	36032390	C	T		ENSMUSP00000099739	357	-1	GCC [G/A]TG TCC	32	V	M	Single AA Change	-1.63	Neutral	0.051	Tolerated
H2-T23			17	36032398	G	T		ENSMUSP00000099739	357	-1	TTC A[C/A]C ACC	29	T	N	Single AA Change	0.28	Neutral	0.41	Tolerated
H2-T23			17	36032399	T	G		ENSMUSP00000099739	357	-1	TTC [A/C]CC ACC	29	T	P	Single AA Change	-0.93	Neutral	0.254	Tolerated
H2-T23			17	36032420	G	A		ENSMUSP00000099739	357	-1	AGC [C/T]CA CAC	22	P	S	Single AA Change	2.41	Neutral	1	Tolerated
H2-T22	histocompatibility 2, T region locus 22		17	36040549	A	G		ENSMUSP00000077111	379	-1	CCT C[T/C]T GGG	263	L	P	Single AA Change	-1.96	Neutral	0.039	Damaging
H2-T22			17	36040556	C	G		ENSMUSP00000077111	379	-1	GTG [G/C]TG CCT	261	V	L	Single AA Change	-2.5	Deleterious	0.026	Damaging
H2-T22			17	36040607	C	T		ENSMUSP00000077111	379	-1	GTG [G/A]AG ACC	244	E	K	Single AA Change	-3.24	Deleterious	0	Damaging
H2-T22			17	36040620	G	T		ENSMUSP00000077111	379	-1	CAG GA[C/A] ATG	239	D	E	Single AA Change	-2.63	Deleterious	0.137	Tolerated
H2-T22			17	36040632	C	G		ENSMUSP00000077111	379	-1	GAG GA[G/C] CTG	235	E	D	Single AA Change	1.3	Neutral	1	Tolerated
H2-T22			17	36040643	T	C		ENSMUSP00000077111	379	-1	TTG [A/G]AT GGG	232	N	D	Single AA Change	-0.77	Neutral	0.597	Tolerated
H2-T22			17	36040645	A	T		ENSMUSP00000077111	379	-1	CAG T[T/A]G AAT	231	L	*	Nonsense	NA	NA	NA	NA
H2-T22			17	36040646	A	T		ENSMUSP00000077111	379	-1	CAG [T/A]TG AAT	231	L	M	Single AA Change	-0.79	Neutral	0.018	Damaging
H2-T22			17	36040648	T	G		ENSMUSP00000077111	379	-1	TGG C[A/C]G TTG	230	Q	P	Single AA Change	-4.9	Deleterious	0	Damaging
H2-T22			17	36040649	G	T		ENSMUSP00000077111	379	-1	TGG [C/A]AG TTG	230	Q	K	Single AA Change	-3.15	Deleterious	0.033	Damaging
H2-T22			17	36040650	C	A		ENSMUSP00000077111	379	-1	ACC TG[G/T] CAG	229	W	C	Single AA Change	-10.89	Deleterious	0.024	Damaging
H2-T22			17	36040664	T	C		ENSMUSP00000077111	379	-1	GAC [A/G]TC ACC	225	I	V	Single AA Change	-0.84	Neutral	0.026	Damaging
H2-T22			17	36040681	C	T		ENSMUSP00000077111	379	-1	CTG G[G/A]C TTC	219	G	D	Single AA Change	-5.76	Deleterious	0	Damaging
H2-T22			17	36040692	A	C		ENSMUSP00000077111	379	-1	AGG TG[T/G] TGG	215	C	W	Single AA Change	-9.38	Deleterious	0	Damaging
H2-T22			17	36040707	A	T		ENSMUSP00000077111	379	-1	GGT GA[T/A] GTC	210	D	E	Single AA Change	-0.91	Neutral	0.574	Tolerated
H2-T22			17	36040709	C	T		ENSMUSP00000077111	379	-1	GGT [G/A]AT GTC	210	D	N	Single AA Change	-2.74	Deleterious	0.002	Damaging
H2-T22			17	36040727	G	C		ENSMUSP00000077111	379	-1	CGT [C/G]AC CCC	204	H	D	Single AA Change	-7.54	Deleterious	0.001	Damaging
H2-T22			17	36040729	C	T		ENSMUSP00000077111	379	-1	ACC C[G/A]T CAC	203	R	H	Single AA Change	2.1	Neutral	1	Tolerated
H2-T22			17	36040739	G	A		ENSMUSP00000077111	379	-1	GCA [C/T]AT GTG	200	H	Y	Single AA Change	-4.57	Deleterious	0.02	Damaging
H2-T22			17	36040741	G	A		ENSMUSP00000077111	379	-1	AAG G[C/T]A CAT	199	A	V	Single AA Change	-1.84	Neutral	0.032	Damaging
H2-T22			17	36041521	C	G		ENSMUSP00000077111	379	-1	CAG [G/C]AC CTG	171	D	H	Single AA Change	3.51	Neutral	0.235	Tolerated
H2-T22			17	36041531	G	C		ENSMUSP00000077111	379	-1	CCT CA[C/G] ATC	167	H	Q	Single AA Change	1.96	Neutral	1	Tolerated
H2-T22			17	36041577	T	C		ENSMUSP00000077111	379	-1	CTG A[A/G]C GAA	152	N	S	Single AA Change	-4.44	Deleterious	0.034	Damaging
H2-T22			17	36041964	T	C		ENSMUSP00000077111	379	-1	GAT [A/G]AC TGG	84	N	D	Single AA Change	-0.83	Neutral	0.101	Tolerated
H2-T22			17	36042349	GATCCGA	G		ENSMUSP00000077111	379	-1	TGG AC[TCGGATC/C] CCT	25	RI	.	Deletion	-0.88	Neutral	NA	NA
H2-T22			17	36042350	ATCCGAGTCC	ATCC		ENSMUSP00000077111	379	-1	TCC T[GGACTCGGAT/GGAT]C CCT	24	TR	.	Deletion	-2.76	Deleterious	NA	NA
H2-T22			17	36042366	G	A		ENSMUSP00000077111	379	-1	AGA [C/T]CA TCC	21	P	S	Single AA Change	0.18	Neutral	0.526	Tolerated
Gm6034	predicted gene 6034		17	36043163	C	G		ENSMUSP00000094943	117	1	ATC [C/G]CA GGG	12	P	A	Single AA Change	-1.5	Neutral	NA	NA
Gm6034			17	36043197	T	A		ENSMUSP00000094943	117	1	TTG G[T/A]A GAA	23	V	E	Single AA Change	0.5	Neutral	NA	NA
Gm6034			17	36043209	G	C		ENSMUSP00000094943	117	1	ACT G[G/C]A GAC	27	G	A	Single AA Change	-1	Neutral	NA	NA
Gm11127	predicted gene 11127		17	36056425	T	C		ENSMUSP00000109371	374	-1	TCC [A/G]CC GAC	302	T	A	Single AA Change	-2.05	Neutral	0.015	Damaging
Gm11127			17	36056433	A	G		ENSMUSP00000109371	374	-1	CCT C[T/C]T CCA	299	L	P	Single AA Change	3.53	Neutral	1	Tolerated
Gm11127			17	36056434	G	A		ENSMUSP00000109371	374	-1	CCT [C/T]TT CCA	299	L	F	Single AA Change	-0.58	Neutral	0	Damaging
Gm11127			17	36056643	C	A		ENSMUSP00000109371	374	-1	GCA [G/T]CT GTG	268	A	S	Single AA Change	-0.88	Neutral	0.737	Tolerated
Gm11127			17	36056807	C	T		ENSMUSP00000109371	374	-1	ACC C[G/A]T CAC	213	R	H	Single AA Change	3.13	Neutral	1	Tolerated
Gm11127			17	36057437	C	T		ENSMUSP00000109371	374	-1	GAA [G/A]CT CAG	200	A	T	Single AA Change	2.86	Neutral	0.95	Tolerated
Gm11127			17	36057875	G	C		ENSMUSP00000109371	374	-1	CTT TA[C/G] AAC	104	Y	*	Nonsense	NA	NA	NA	NA
Gm11127			17	36057877	A	G		ENSMUSP00000109371	374	-1	CTT [T/C]AC AAC	104	Y	H	Single AA Change	1.64	Neutral	0.002	Damaging
Gm11127			17	36058076	T	C		ENSMUSP00000109371	374	-1	GCC AT[A/G] TCC	37	I	M	Single AA Change	-0.99	Neutral	0.201	Tolerated
Gm19684	predicted gene, 19684		17	36127478	A	C		ENSMUSP00000134339	117	1	TCT G[A/C]G GAT	54	E	A	Single AA Change	3.5	Neutral	NA	NA
Gm19684			17	36127487	G	A		ENSMUSP00000134339	117	1	GGA G[G/A]A GGC	57	G	E	Single AA Change	4.5	Neutral	NA	NA
Gm7030	predicted gene 7030		17	36127838	T	A		ENSMUSP00000040558	285	-1	GGT GA[A/T] GTC	220	E	D	Single AA Change	-0.28	Neutral	0.303	Tolerated
Gm7030			17	36127860	C	T		ENSMUSP00000040558	285	-1	ACC C[G/A]T CAC	213	R	H	Single AA Change	2.88	Neutral	1	Tolerated
Gm7030			17	36128489	C	T		ENSMUSP00000040558	285	-1	GAA [G/A]CT CAG	200	A	T	Single AA Change	2.73	Neutral	1	Tolerated
Gm7030			17	36128929	G	C		ENSMUSP00000040558	285	-1	CTT TA[C/G] AAC	104	Y	*	Nonsense	NA	NA	NA	NA
Gm7030			17	36128931	A	G		ENSMUSP00000040558	285	-1	CTT [T/C]AC AAC	104	Y	H	Single AA Change	1.67	Neutral	0.002	Damaging
Gm7030			17	36129115	T	G		ENSMUSP00000040558	285	-1	GGC TT[A/C] GGG	42	L	F	Single AA Change	-1.62	Neutral	0.08	Tolerated
Gm7030			17	36129351	C	T		ENSMUSP00000040558	285	-1	ACC C[G/A]A GCG	22	R	Q	Single AA Change	0.87	Neutral	1	Tolerated
2410017I17Rik	RIKEN cDNA 2410017I17 gene		17	36161529	A	T		ENSMUSP00000133655	223	1	[A/T]TG GGG	1	M	L	Single AA Change	-1.5	Neutral	NA	NA
2410017I17Rik			17	36161556	G	T		ENSMUSP00000133655	223	1	CTG [G/T]TT GTA	10	V	F	Single AA Change	-2.5	Deleterious	NA	NA
2410017I17Rik			17	36161557	T	G		ENSMUSP00000133655	223	1	CTG G[T/G]T GTA	10	V	G	Single AA Change	-3.5	Deleterious	NA	NA
2410017I17Rik			17	36161559	G	T		ENSMUSP00000133655	223	1	GTT [G/T]TA GTA	11	V	L	Single AA Change	-1.5	Neutral	NA	NA
2410017I17Rik			17	36161578	CTT	CTTAGATT		ENSMUSP00000133655	223	1					Frameshift	NA	NA	NA	NA
2410017I17Rik			17	36161632	G	A		ENSMUSP00000133655	223	1	CCC A[G/A]T ACA	35	S	N	Single AA Change	-1.5	Neutral	NA	NA
2410017I17Rik			17	36161638	A	G		ENSMUSP00000133655	223	1	ACA C[A/G]G GGC	37	Q	R	Single AA Change	-2	Neutral	NA	NA
2410017I17Rik			17	36161641	G	C		ENSMUSP00000133655	223	1	CAG G[G/C]C CCT	38	G	A	Single AA Change	-3	Deleterious	NA	NA
2410017I17Rik			17	36161652	T	C		ENSMUSP00000133655	223	1	GCT [T/C]CA TCC	42	S	P	Single AA Change	-2.5	Deleterious	NA	NA
2410017I17Rik			17	36161653	C	A		ENSMUSP00000133655	223	1	GCT T[C/A]A TCC	42	S	*	Nonsense	NA	NA	NA	NA
2410017I17Rik		rs48430239	17	36161659	T	A		ENSMUSP00000133655	223	1	TCC A[T/A]G GCG	44	M	K	Single AA Change	-6	Deleterious	NA	NA
2410017I17Rik			17	36161674	A	T		ENSMUSP00000133655	223	1	GCT C[A/T]T ATC	49	H	L	Single AA Change	-11	Deleterious	NA	NA
2410017I17Rik			17	36161701	G	A		ENSMUSP00000133655	223	1	TGT C[G/A]A AGC	58	R	Q	Single AA Change	-4	Deleterious	NA	NA
2410017I17Rik			17	36161721	A	G		ENSMUSP00000133655	223	1	TGT [A/G]GT CCA	65	S	G	Single AA Change	-4	Deleterious	NA	NA
2410017I17Rik			17	36161730	C	A		ENSMUSP00000133655	223	1	CGT [C/A]GC CGG	68	R	S	Single AA Change	-6	Deleterious	NA	NA
2410017I17Rik			17	36161752	C	T		ENSMUSP00000133655	223	1	GGG G[C/T]T TCC	75	A	V	Single AA Change	-4	Deleterious	NA	NA
2410017I17Rik			17	36161755	C	G		ENSMUSP00000133655	223	1	GCT T[C/G]C CGT	76	S	C	Single AA Change	-5	Deleterious	NA	NA
2410017I17Rik			17	36161758	G	C		ENSMUSP00000133655	223	1	TCC C[G/C]T GGC	77	R	P	Single AA Change	-7	Deleterious	NA	NA
2410017I17Rik			17	36161761	G	A		ENSMUSP00000133655	223	1	CGT G[G/A]C CCG	78	G	D	Single AA Change	-7	Deleterious	NA	NA
2410017I17Rik		rs47411570	17	36161764	C	A		ENSMUSP00000133655	223	1	GGC C[C/A]G GCC	79	P	Q	Single AA Change	-8	Deleterious	NA	NA
2410017I17Rik			17	36161775	T	A		ENSMUSP00000133655	223	1	ACA [T/A]GG CAG	83	W	R	Single AA Change	-14	Deleterious	NA	NA
2410017I17Rik			17	36161791	C	A		ENSMUSP00000133655	223	1	AAT A[C/A]C GCA	88	T	N	Single AA Change	-5	Deleterious	NA	NA
2410017I17Rik			17	36161801	T	G		ENSMUSP00000133655	223	1	TCG AG[T/G] GTG	91	S	R	Single AA Change	-5	Deleterious	NA	NA
2410017I17Rik		rs248060031	17	36161811	A	G		ENSMUSP00000133655	223	1	CTG [A/G]GG GCG	95	R	G	Single AA Change	-7	Deleterious	NA	NA
2410017I17Rik			17	36161818	C	T		ENSMUSP00000133655	223	1	GCG G[C/T]G CGC	97	A	V	Single AA Change	-4	Deleterious	NA	NA
2410017I17Rik		rs224959991	17	36161823	A	G		ENSMUSP00000133655	223	1	CGC [A/G]GT GAA	99	S	G	Single AA Change	-4	Deleterious	NA	NA
2410017I17Rik			17	36161824	G	A		ENSMUSP00000133655	223	1	CGC A[G/A]T GAA	99	S	N	Single AA Change	-3	Deleterious	NA	NA
2410017I17Rik			17	36161833	T	G		ENSMUSP00000133655	223	1	ACC C[T/G]G ACC	102	L	R	Single AA Change	-6	Deleterious	NA	NA
2410017I17Rik			17	36161854	G	T		ENSMUSP00000133655	223	1	CCC G[G/T]G CTT	109	G	V	Single AA Change	-9	Deleterious	NA	NA
2410017I17Rik			17	36161862	A	C		ENSMUSP00000133655	223	1	GTG [A/C]GC GGG	112	S	R	Single AA Change	-5	Deleterious	NA	NA
2410017I17Rik			17	36161865	G	A		ENSMUSP00000133655	223	1	AGC [G/A]GG TCT	113	G	R	Single AA Change	-8	Deleterious	NA	NA
2410017I17Rik		rs249140833	17	36162034	A	G		ENSMUSP00000133655	223	1	GTC C[A/G]G GCC	169	Q	R	Single AA Change	-4	Deleterious	NA	NA
2410017I17Rik			17	36162066	T	A		ENSMUSP00000133655	223	1	AGC [T/A]TT CGC	180	F	I	Single AA Change	-2	Neutral	NA	NA
2410017I17Rik			17	36162085	T	A		ENSMUSP00000133655	223	1	CCC C[T/A]T CTG	186	L	H	Single AA Change	-3	Deleterious	NA	NA
2410017I17Rik			17	36162097	G	C		ENSMUSP00000133655	223	1	ATC A[G/C]G AAG	190	R	T	Single AA Change	-4	Deleterious	NA	NA
2410017I17Rik		rs250741765	17	36162099	A	G		ENSMUSP00000133655	223	1	AGG [A/G]AG GGT	191	K	E	Single AA Change	0	Neutral	NA	NA
2410017I17Rik		rs219633504	17	36162100	A	C		ENSMUSP00000133655	223	1	AGG A[A/C]G GGT	191	K	T	Single AA Change	-4	Deleterious	NA	NA
2410017I17Rik			17	36162109	G	A		ENSMUSP00000133655	223	1	CTG A[G/A]T TCT	194	S	N	Single AA Change	-1.5	Neutral	NA	NA
2410017I17Rik			17	36162112	C	G		ENSMUSP00000133655	223	1	AGT T[C/G]T GAG	195	S	C	Single AA Change	-3.5	Deleterious	NA	NA
2410017I17Rik			17	36162115	A	G		ENSMUSP00000133655	223	1	TCT G[A/G]G ATC	196	E	G	Single AA Change	-4.5	Deleterious	NA	NA
2410017I17Rik		rs51656095	17	36162140	A	T		ENSMUSP00000133655	223	1	ACC AG[A/T] GCC	204	R	S	Single AA Change	-3	Deleterious	NA	NA
2410017I17Rik			17	36162157	G	T		ENSMUSP00000133655	223	1	GGT G[G/T]C TGG	210	G	V	Single AA Change	-4.5	Deleterious	NA	NA
2410017I17Rik			17	36162169	A	G		ENSMUSP00000133655	223	1	CCC A[A/G]G ATC	214	K	R	Single AA Change	-1.5	Neutral	NA	NA
2410017I17Rik			17	36162172	T	A		ENSMUSP00000133655	223	1	AAG A[T/A]C TTG	215	I	N	Single AA Change	-3.5	Deleterious	NA	NA
2410017I17Rik			17	36162186	G	A		ENSMUSP00000133655	223	1	AAT [G/A]GG GGT	220	G	R	Single AA Change	-4	Deleterious	NA	NA
Gm8909	predicted gene 8909	rs219270562	17	36164977	CT	CTTT		ENSMUSP00000133663	396	-1					Frameshift	NA	NA	NA	NA
Gm8909			17	36165006	C	A		ENSMUSP00000133663	396	-1	GTC CA[G/T] GGC	383	Q	H	Single AA Change	-2.03	Neutral	0.031	Damaging
Gm8909			17	36165011	C	T		ENSMUSP00000133663	396	-1	AGT [G/A]TC CAG	382	V	I	Single AA Change	-0.27	Neutral	0.05	Damaging
Gm8909			17	36165163	T	C		ENSMUSP00000133663	396	-1	GAG [A/G]AC TAT	372	N	D	Single AA Change	-0.28	Neutral	1	Tolerated
Gm8909			17	36165165	T	C		ENSMUSP00000133663	396	-1	GAA G[A/G]G AAC	371	E	G	Single AA Change	3.93	Neutral	1	Tolerated
Gm8909			17	36165168	T	C		ENSMUSP00000133663	396	-1	AAA G[A/G]A GAG	370	E	G	Single AA Change	2.56	Neutral	1	Tolerated
Gm8909			17	36165364	C	T		ENSMUSP00000133663	396	-1	AGG A[G/A]A AAA	364	R	K	Single AA Change	-0.02	Neutral	0.608	Tolerated
Gm8909			17	36165367	C	T		ENSMUSP00000133663	396	-1	AGC A[G/A]G AGA	363	R	K	Single AA Change	-0.77	Neutral	0.095	Tolerated
Gm8909			17	36165386	G	C		ENSMUSP00000133663	396	-1	GTG [C/G]CT TTT	357	P	A	Single AA Change	2.28	Neutral	1	Tolerated
Gm8909			17	36165403	A	T		ENSMUSP00000133663	396	-1	ATC A[T/A]C ATT	351	I	N	Single AA Change	-2.8	Deleterious	0.035	Damaging
Gm8909			17	36165412	A	G		ENSMUSP00000133663	396	-1	GGA G[T/C]T GTG	348	V	A	Single AA Change	1.66	Neutral	1	Tolerated
Gm8909			17	36165425	C	T		ENSMUSP00000133663	396	-1	CTG [G/A]TT GTC	344	V	I	Single AA Change	-0.56	Neutral	0.033	Damaging
Gm8909			17	36165433	G	T		ENSMUSP00000133663	396	-1	ATA G[C/A]T GTT	341	A	D	Single AA Change	-2.45	Neutral	0.001	Damaging
Gm8909			17	36165454	T	A		ENSMUSP00000133663	396	-1	AGG G[A/T]C TCC	334	D	V	Single AA Change	-0.13	Neutral	0.7	Tolerated
Gm8909			17	36165456	C	A		ENSMUSP00000133663	396	-1	TCC AG[G/T] GAC	333	R	S	Single AA Change	1.57	Neutral	0.545	Tolerated
Gm8909			17	36165457	C	G		ENSMUSP00000133663	396	-1	TCC A[G/C]G GAC	333	R	T	Single AA Change	2.93	Neutral	1	Tolerated
Gm8909			17	36165466	C	G		ENSMUSP00000133663	396	-1	CCT C[G/C]T CCA	330	R	P	Single AA Change	3.88	Neutral	1	Tolerated
Gm8909			17	36165638	A	G		ENSMUSP00000133663	396	-1	GTG [T/C]AC CAT	315	Y	H	Single AA Change	0.76	Neutral	0.327	Tolerated
Gm8909			17	36165654	A	C		ENSMUSP00000133663	396	-1	CAG AA[T/G] TAC	309	N	K	Single AA Change	0.05	Neutral	0.446	Tolerated
Gm8909			17	36165686	A	C		ENSMUSP00000133663	396	-1	GCA [T/G]CT GTG	299	S	A	Single AA Change	0.73	Neutral	1	Tolerated
Gm8909			17	36165765	C	A		ENSMUSP00000133663	396	-1	CAG TT[G/T] AAT	272	L	F	Single AA Change	-1.84	Neutral	0.037	Damaging
Gm8909			17	36165788	C	T		ENSMUSP00000133663	396	-1	GCT [G/A]AC ATC	265	D	N	Single AA Change	-2.79	Deleterious	0.065	Tolerated
Gm8909			17	36165806	G	T		ENSMUSP00000133663	396	-1	GCC [C/A]TG GGT	259	L	M	Single AA Change	-1.55	Neutral	0.016	Damaging
Gm8909			17	36165832	T	C		ENSMUSP00000133663	396	-1	GAA G[A/G]T GAT	250	D	G	Single AA Change	2.21	Neutral	1	Tolerated
Gm8909			17	36165835	T	G		ENSMUSP00000133663	396	-1	TCT G[A/C]A GAT	249	E	A	Single AA Change	-3.96	Deleterious	0.071	Tolerated
Gm8909			17	36165839	A	G		ENSMUSP00000133663	396	-1	AGA [T/C]CT GAA	248	S	P	Single AA Change	0.83	Neutral	0.562	Tolerated
Gm8909			17	36165862	A	G		ENSMUSP00000133663	396	-1	AAG G[T/C]A CAT	240	V	A	Single AA Change	1.64	Neutral	1	Tolerated
Gm8909			17	36165863	C	T		ENSMUSP00000133663	396	-1	AAG [G/A]TA CAT	240	V	I	Single AA Change	-0.82	Neutral	0.003	Damaging
Gm8909			17	36167487	G	C		ENSMUSP00000133663	396	-1	TGC [C/G]TG GAG	218	L	V	Single AA Change	1.8	Neutral	1	Tolerated
Gm8909			17	36167492	G	A		ENSMUSP00000133663	396	-1	GAC C[C/T]G TGC	216	P	L	Single AA Change	-1.42	Neutral	0.051	Tolerated
Gm8909			17	36167493	G	C		ENSMUSP00000133663	396	-1	GAC [C/G]CG TGC	216	P	A	Single AA Change	-0.1	Neutral	0.2	Tolerated
Gm8909			17	36167495	T	C		ENSMUSP00000133663	396	-1	GAG G[A/G]C CCG	215	D	G	Single AA Change	5.09	Neutral	1	Tolerated
Gm8909			17	36167516	G	C		ENSMUSP00000133663	396	-1	GAG A[C/G]G CTC	208	T	R	Single AA Change	2.31	Neutral	1	Tolerated
Gm8909			17	36167525	A	T		ENSMUSP00000133663	396	-1	GGT G[T/A]T GCA	205	V	D	Single AA Change	-1.9	Neutral	0.254	Tolerated
Gm8909			17	36167543	C	T		ENSMUSP00000133663	396	-1	CGC A[G/A]G TGG	199	R	K	Single AA Change	2.75	Neutral	1	Tolerated
Gm8909			17	36167558	T	A		ENSMUSP00000133663	396	-1	GCG C[A/T]G ATC	194	Q	L	Single AA Change	-5.62	Deleterious	0.35	Tolerated
Gm8909			17	36167568	A	T		ENSMUSP00000133663	396	-1	GAC [T/A]TG GCG	191	L	M	Single AA Change	0.61	Neutral	1	Tolerated
Gm8909			17	36167598	G	C		ENSMUSP00000133663	396	-1	AAC [C/G]AA GAC	181	Q	E	Single AA Change	2.59	Neutral	1	Tolerated
Gm8909			17	36167619	T	A		ENSMUSP00000133663	396	-1	GGC [A/T]GC GAT	174	S	C	Single AA Change	-1.88	Neutral	0.142	Tolerated
Gm8909			17	36167649	G	T		ENSMUSP00000133663	396	-1	CTC [C/A]GC GGG	164	R	S	Single AA Change	-5.29	Deleterious	0.022	Damaging
Gm8909			17	36167655	G	A		ENSMUSP00000133663	396	-1	CGC [C/T]TC CTC	162	L	F	Single AA Change	-2.88	Deleterious	0.04	Damaging
Gm8909			17	36167684	T	G		ENSMUSP00000133663	396	-1	ATG T[A/C]C GGC	152	Y	S	Single AA Change	-4.67	Deleterious	0.377	Tolerated
Gm8909			17	36167688	T	A		ENSMUSP00000133663	396	-1	AGG [A/T]TG TAC	151	M	L	Single AA Change	-2.46	Neutral	0.172	Tolerated
Gm8909			17	36167931	G	T		ENSMUSP00000133663	396	-1	AGC G[C/A]G GGC	142	A	E	Single AA Change	3.58	Neutral	1	Tolerated
Gm8909			17	36167932	C	T		ENSMUSP00000133663	396	-1	AGC [G/A]CG GGC	142	A	T	Single AA Change	-0.36	Neutral	0.003	Damaging
Gm8909			17	36167949	T	C		ENSMUSP00000133663	396	-1	CTC C[A/G]C TAC	136	H	R	Single AA Change	0.6	Neutral	0.771	Tolerated
Gm8909			17	36167950	G	A		ENSMUSP00000133663	396	-1	CTC [C/T]AC TAC	136	H	Y	Single AA Change	-1.44	Neutral	0.036	Damaging
Gm8909			17	36167973	T	C		ENSMUSP00000133663	396	-1	TTC C[A/G]A GGG	128	Q	R	Single AA Change	3.3	Neutral	1	Tolerated
Gm8909			17	36167980	C	T		ENSMUSP00000133663	396	-1	CAG [G/A]GT TTC	126	G	S	Single AA Change	1.82	Neutral	0.765	Tolerated
Gm8909			17	36167985	T	A		ENSMUSP00000133663	396	-1	CAT G[A/T]G CAG	124	E	V	Single AA Change	-2.02	Neutral	0.031	Damaging
Gm8909			17	36167989	G	T		ENSMUSP00000133663	396	-1	GGC [C/A]AT GAG	123	H	N	Single AA Change	0.43	Neutral	1	Tolerated
Gm8909			17	36167991	C	T		ENSMUSP00000133663	396	-1	AAG G[G/A]C CAT	122	G	D	Single AA Change	-0.44	Neutral	0.27	Tolerated
Gm8909			17	36167992	C	T		ENSMUSP00000133663	396	-1	AAG [G/A]GC CAT	122	G	S	Single AA Change	-0.86	Neutral	0.089	Tolerated
Gm8909			17	36168000	A	T		ENSMUSP00000133663	396	-1	CAG A[T/A]C GCC	119	I	N	Single AA Change	0.16	Neutral	0.197	Tolerated
Gm8909			17	36168010	C	T		ENSMUSP00000133663	396	-1	CGG [G/A]AG ACA	116	E	K	Single AA Change	-2.37	Neutral	0.008	Damaging
Gm8909			17	36168048	G	C		ENSMUSP00000133663	396	-1	GCG C[C/G]C TGG	103	P	R	Single AA Change	-4.11	Deleterious	0.548	Tolerated
Gm8909			17	36168055	G	A		ENSMUSP00000133663	396	-1	CCG [C/T]GG GCG	101	R	W	Single AA Change	-6.46	Deleterious	0.017	Damaging
Gm8909			17	36168062	C	A		ENSMUSP00000133663	396	-1	AGG AT[G/T] GAG	98	M	I	Single AA Change	-1.87	Neutral	0.087	Tolerated
Gm8909			17	36168063	A	T		ENSMUSP00000133663	396	-1	AGG A[T/A]G GAG	98	M	K	Single AA Change	-2.66	Deleterious	0.185	Tolerated
Gm8909			17	36168064	T	A		ENSMUSP00000133663	396	-1	AGG [A/T]TG GAG	98	M	L	Single AA Change	-1.45	Neutral	0.144	Tolerated
Gm8909			17	36168085	C	T		ENSMUSP00000133663	396	-1	GAC [G/A]GC GAC	91	G	S	Single AA Change	3.43	Neutral	1	Tolerated
Gm8909			17	36168136	A	G		ENSMUSP00000133663	396	-1	CCC [T/C]GG TTC	74	W	R	Single AA Change	5.93	Neutral	1	Tolerated
H2-T3	histocompatibility 2, T region locus 3		17	36186576	A	G		ENSMUSP00000099736	384	-1	GTC [T/C]CC	384	S	P	Single AA Change	0.15	Neutral	0	Damaging
H2-T3			17	36186594	A	T		ENSMUSP00000099736	384	-1	CCT [T/A]CT GCC	378	S	T	Single AA Change	0.13	Neutral	0.321	Tolerated
H2-T3			17	36186601	A	C		ENSMUSP00000099736	384	-1	AAG GA[T/G] CTT	375	D	E	Single AA Change	0.03	Neutral	0.325	Tolerated
H2-T3			17	36186609	T	G		ENSMUSP00000099736	384	-1	GGG [A/C]TG AAG	373	M	L	Single AA Change	0.11	Neutral	0.335	Tolerated
H2-T3			17	36186631	C	A		ENSMUSP00000099736	384	-1	TCT GA[G/T] GCA	365	E	D	Single AA Change	-0.08	Neutral	0.412	Tolerated
H2-T3			17	36186641	G	T		ENSMUSP00000099736	384	-1	CGG G[C/A]T GAA	362	A	D	Single AA Change	-0.09	Neutral	0.313	Tolerated
H2-T3			17	36186645	G	C		ENSMUSP00000099736	384	-1	CCT [C/G]GG GCT	361	R	G	Single AA Change	0	Neutral	0.439	Tolerated
H2-T3			17	36186648	G	C		ENSMUSP00000099736	384	-1	AGC [C/G]CT CGG	360	P	A	Single AA Change	0.4	Neutral	0.329	Tolerated
H2-T3			17	36186680	T	C		ENSMUSP00000099736	384	-1	GCA T[A/G]T CAG	349	Y	C	Single AA Change	0.48	Neutral	0.112	Tolerated
H2-T3			17	36186702	C	T		ENSMUSP00000099736	384	-1	AAC [G/A]GA GAC	342	G	R	Single AA Change	-1.74	Neutral	0.061	Tolerated
H2-T3			17	36187006	A	T		ENSMUSP00000099736	384	-1	AAC AA[T/A] GGT	338	N	K	Single AA Change	-0.28	Neutral	0.112	Tolerated
H2-T3			17	36187031	A	C		ENSMUSP00000099736	384	-1	AGT G[T/G]T ATG	330	V	G	Single AA Change	-2.94	Deleterious	0.068	Tolerated
H2-T3			17	36187035	T	C		ENSMUSP00000099736	384	-1	GGA [A/G]GT GTT	329	S	G	Single AA Change	0.05	Neutral	0.253	Tolerated
H2-T3			17	36187039	G	T		ENSMUSP00000099736	384	-1	ATG AG[C/A] GGA	327	S	R	Single AA Change	-0.79	Neutral	0.07	Tolerated
H2-T3			17	36187047	A	C		ENSMUSP00000099736	384	-1	GGT [T/G]TT ATG	325	F	V	Single AA Change	2.01	Neutral	0.598	Tolerated
H2-T3			17	36187059	T	C		ENSMUSP00000099736	384	-1	ATG [A/G]TC ATC	321	I	V	Single AA Change	0.31	Neutral	1	Tolerated
H2-T3			17	36187074	G	C		ENSMUSP00000099736	384	-1	GCT [C/G]TC CTT	316	L	V	Single AA Change	0.66	Neutral	0.275	Tolerated
H2-T3			17	36187085	G	A		ENSMUSP00000099736	384	-1	ACC A[C/T]T GTT	312	T	I	Single AA Change	1.74	Neutral	1	Tolerated
H2-T3			17	36187094	T	G		ENSMUSP00000099736	384	-1	CCC A[A/C]C AGG	309	N	T	Single AA Change	0.18	Neutral	1	Tolerated
H2-T3			17	36187107	T	A		ENSMUSP00000099736	384	-1	CAG [A/T]CC AGT	305	T	S	Single AA Change	1.67	Neutral	1	Tolerated
H2-T3			17	36187284	C	T		ENSMUSP00000099736	384	-1	CAT [G/A]AG GGG	290	E	K	Single AA Change	-2.94	Deleterious	0.109	Tolerated
H2-T3			17	36187317	T	C		ENSMUSP00000099736	384	-1	GGG [A/G]AG GAG	279	K	E	Single AA Change	0.7	Neutral	0.824	Tolerated
H2-T3			17	36187322	A	G		ENSMUSP00000099736	384	-1	CCG C[T/C]T GGG	277	L	P	Single AA Change	-1.02	Neutral	0.229	Tolerated
H2-T3			17	36187323	G	A		ENSMUSP00000099736	384	-1	CCG [C/T]TT GGG	277	L	F	Single AA Change	-1.28	Neutral	0.081	Tolerated
H2-T3			17	36187335	C	G		ENSMUSP00000099736	384	-1	GCT [G/C]TG GTG	273	V	L	Single AA Change	-1.93	Neutral	0.121	Tolerated
H2-T3			17	36187391	G	A		ENSMUSP00000099736	384	-1	GAC A[C/T]G GAG	254	T	M	Single AA Change	1.62	Neutral	0.884	Tolerated
H2-T3			17	36187440	C	G		ENSMUSP00000099736	384	-1	GCT [G/C]AC ATC	238	D	H	Single AA Change	-3.53	Deleterious	0.137	Tolerated
H2-T3			17	36187455	G	C		ENSMUSP00000099736	384	-1	CTG [C/G]GC TTC	233	R	G	Single AA Change	6.28	Neutral	1	Tolerated
H2-T3			17	36187491	G	A		ENSMUSP00000099736	384	-1	AGA [C/T]CT GAA	221	P	S	Single AA Change	-0.82	Neutral	1	Tolerated
H2-T3			17	36189180	T	C		ENSMUSP00000099736	384	-1	TGC [A/G]CA GAT	208	T	A	Single AA Change	-0.28	Neutral	0.593	Tolerated
H2-T3			17	36189207	C	T		ENSMUSP00000099736	384	-1	CTG [G/A]AG AAC	199	E	K	Single AA Change	-2.9	Deleterious	0.152	Tolerated
H2-T3			17	36189219	G	A		ENSMUSP00000099736	384	-1	CTG [C/T]TC AGA	195	L	F	Single AA Change	-1.05	Neutral	0.093	Tolerated
H2-T3			17	36189257	C	T		ENSMUSP00000099736	384	-1	CTC C[G/A]T AGG	182	R	H	Single AA Change	-0.49	Neutral	0.515	Tolerated
H2-T3			17	36189311	G	A		ENSMUSP00000099736	384	-1	GAC A[C/T]G GCA	164	T	M	Single AA Change	-0.15	Neutral	1	Tolerated
H2-T3			17	36189401	C	T		ENSMUSP00000099736	384	-1	GGG A[G/A]C CTC	134	S	N	Single AA Change	0.17	Neutral	0.114	Tolerated
H2-T3			17	36189405	C	G		ENSMUSP00000099736	384	-1	TTC [G/C]GG AGC	133	G	R	Single AA Change	-6.45	Deleterious	0.031	Damaging
H2-T3			17	36189406	GAAGAACTCCA	GA		ENSMUSP00000099736	384	-1	GAG G[TGGAGTTCTTC/TC] GGG	130	EFF	.	Deletion	-1.81	Neutral	NA	NA
H2-T3			17	36189408	A	C		ENSMUSP00000099736	384	-1	TTC [T/G]TC GGG	132	F	V	Single AA Change	-0.1	Neutral	0.004	Damaging
H2-T3			17	36189409	G	C		ENSMUSP00000099736	384	-1	GAG TT[C/G] TTC	131	F	L	Single AA Change	0.48	Neutral	0.73	Tolerated
H2-T3			17	36189615	T	C		ENSMUSP00000099736	384	-1	TAC A[A/G]C CTG	112	N	S	Single AA Change	-4.46	Deleterious	0.054	Tolerated
H2-T3			17	36189727	C	A		ENSMUSP00000099736	384	-1	AGT [G/T]CG CCA	75	A	S	Single AA Change	-2.41	Neutral	0.034	Damaging
H2-T3			17	36189729	C	A		ENSMUSP00000099736	384	-1	CTA A[G/T]T GCG	74	S	I	Single AA Change	-1.69	Neutral	0.001	Damaging
H2-T3			17	36189730	T	G		ENSMUSP00000099736	384	-1	CTA [A/C]GT GCG	74	S	R	Single AA Change	4.78	Neutral	1	Tolerated
H2-T3			17	36189744	G	C		ENSMUSP00000099736	384	-1	ACT G[C/G]G ACA	69	A	G	Single AA Change	-0.8	Neutral	0.116	Tolerated
H2-T3			17	36189748	T	A		ENSMUSP00000099736	384	-1	GAG [A/T]CT GCG	68	T	S	Single AA Change	1.09	Neutral	1	Tolerated
H2-T3			17	36189757	A	C		ENSMUSP00000099736	384	-1	AGC [T/G]CA GGG	65	S	A	Single AA Change	-1.36	Neutral	0.207	Tolerated
H2-T3			17	36189761	G	T		ENSMUSP00000099736	384	-1	TTC AA[C/A] AGC	63	N	K	Single AA Change	-1.74	Neutral	0.001	Damaging
H2-T3			17	36189763	T	C		ENSMUSP00000099736	384	-1	TTC [A/G]AC AGC	63	N	D	Single AA Change	4.2	Neutral	1	Tolerated
H2-T3			17	36189769	G	A		ENSMUSP00000099736	384	-1	GTG [C/T]GC TTC	61	R	C	Single AA Change	-6.8	Deleterious	0.013	Damaging
H2-T3			17	36189802	C	T		ENSMUSP00000099736	384	-1	ATA [G/A]CT GTG	50	A	T	Single AA Change	-1.07	Neutral	0.108	Tolerated
H2-T3			17	36189855	C	T		ENSMUSP00000099736	384	-1	CTG A[G/A]G TAC	32	R	K	Single AA Change	-2.06	Neutral	0.085	Tolerated
H2-T3			17	36190073	T	G		ENSMUSP00000099736	384	-1	TCA C[A/C]A GGC	19	Q	P	Single AA Change	-0.45	Neutral	0.066	Tolerated
H2-T3			17	36190082	G	A		ENSMUSP00000099736	384	-1	CTG G[C/T]T GCC	16	A	V	Single AA Change	-1.47	Neutral	0.047	Damaging
Trim39	tripartite motif-containing 39		17	36269031	T	C		ENSMUSP00000133298	496	-1	GGA [A/G]CC TCT	11	T	A	Single AA Change	0.78	Neutral	1	Tolerated
H2-M10.1	histocompatibility 2, M region locus 10.1		17	36324395	A	T		ENSMUSP00000025322	331	-1	AAC C[T/A]C ACC	248	L	H	Single AA Change	1.19	Neutral	0.375	Tolerated
H2-M10.1			17	36324396	G	A		ENSMUSP00000025322	331	-1	AAC [C/T]TC ACC	248	L	F	Single AA Change	-0.95	Neutral	0.006	Damaging
H2-M10.1			17	36324400	G	T		ENSMUSP00000025322	331	-1	GGG AA[C/A] AAC	246	N	K	Single AA Change	0.53	Neutral	0.215	Tolerated
H2-M10.1			17	36324423	T	G		ENSMUSP00000025322	331	-1	ACC [A/C]TG ACC	239	M	L	Single AA Change	1.09	Neutral	1	Tolerated
H2-M10.1			17	36325061	A	G		ENSMUSP00000025322	331	-1	CTG [T/C]GC TCT	205	C	R	Single AA Change	6.25	Neutral	1	Tolerated
H2-M11	histocompatibility 2, M region locus 11		17	36549178	ATTGTTGT	ATTGT		ENSMUSP00000042522	335	1	GTT [ATTGTTGT/ATTGT]G GTT	313	V	.	Deletion	-3.8	Deleterious	NA	NA
H2-M1	histocompatibility 2, M region locus 1		17	36670316	C	T		ENSMUSP00000040435	344	-1	GGA [G/A]AA GAG	276	E	K	Single AA Change	-2.54	Deleterious	0.145	Tolerated
H2-M1			17	36671704	T	C		ENSMUSP00000040435	344	-1	ACA G[A/G]T AAT	88	D	G	Single AA Change	-1.34	Neutral	0.114	Tolerated
H2-M10.5	histocompatibility 2, M region locus 10.5		17	36772965	T	A		ENSMUSP00000047766	330	1	CTG A[T/A]C CAG	19	I	N	Single AA Change	0.48	Neutral	0.076	Tolerated
H2-M10.5			17	36773283	G	A		ENSMUSP00000047766	330	1	TTC [G/A]TC CAC	46	V	I	Single AA Change	0.72	Neutral	1	Tolerated
H2-M10.5			17	36773397	A	G		ENSMUSP00000047766	330	1	TGG [A/G]CC AGT	84	T	A	Single AA Change	-0.4	Neutral	0.026	Damaging
H2-M10.5			17	36773415	G	A		ENSMUSP00000047766	330	1	AGC [G/A]TT GCG	90	V	I	Single AA Change	-0.65	Neutral	0.143	Tolerated
H2-M10.5			17	36773433	C	G		ENSMUSP00000047766	330	1	CAG [C/G]TA GAC	96	L	V	Single AA Change	0.67	Neutral	0.09	Tolerated
H2-M10.5			17	36773903	A	G		ENSMUSP00000047766	330	1	GGT G[A/G]A GGT	173	E	G	Single AA Change	0.13	Neutral	0.152	Tolerated
H2-M10.6	histocompatibility 2, M region locus 10.6		17	36812584	C	T		ENSMUSP00000039908	330	1	TTT [C/T]AG GGA	57	Q	*	Nonsense	NA	NA	NA	NA
H2-M10.6			17	36812751	T	G		ENSMUSP00000039908	330	1	AAG AA[T/G] AAT	112	N	K	Single AA Change	1.02	Neutral	0.202	Tolerated
Trim26	tripartite motif-containing 26		17	36854293	A	G		ENSMUSP00000060103	545	1	TGC [A/G]CT ACA	259	T	A	Single AA Change	-0.02	Neutral	1	Tolerated
Trim26			17	36857638	GGAAGAAGA	GGAAGA		ENSMUSP00000060103	545	1	GAA GG[GGAAGAAGA/GGAAGA]G GAA	399	E	.	Deletion	-0.17	Neutral	NA	NA
Trim10	tripartite motif-containing 10		17	36876995	A	G		ENSMUSP00000057928	489	1	TGG [A/G]TG GTG	368	M	V	Single AA Change	0.21	Neutral	1	Tolerated
Ppp1r11	protein phosphatase 1, regulatory inhibitor subunit 11		17	36949381	T	G		ENSMUSP00000047202	131	-1	TCT [A/C]AG CCC	123	K	Q	Single AA Change	-0.17	Neutral	1	Tolerated
Ppp1r11			17	36949969	G	A		ENSMUSP00000047202	131	-1	CTA A[C/T]T ATG	34	T	I	Single AA Change	-1.44	Neutral	0.527	Tolerated
Polr1has	RNA polymerase I subunit H, antisense		17	36964952	C	T		ENSMUSP00000048695	292	1	AAA G[C/T]A GAG	72	A	V	Single AA Change	-1.47	Neutral	0	Damaging
Polr1has			17	36965006	A	G		ENSMUSP00000048695	292	1	GGT G[A/G]T GAA	90	D	G	Single AA Change	-0.59	Neutral	0.347	Tolerated
Polr1has			17	36965041	T	C		ENSMUSP00000048695	292	1	CCA [T/C]CA CCA	102	S	P	Single AA Change	-0.64	Neutral	0.283	Tolerated
Polr1has			17	36965047	TCACCACCACCACCACCACCACCAC	TCACCACCACCACCACCACCACCACCACCACCACCACCACCACCAC		ENSMUSP00000048695	292	1	CCA TCACCACCACCACCACCACCACCAC[-/CACCACCACCACCACCACCAC]GC AGA	104	S	SPPPPPPP	Insertion	-5.51	Deleterious	NA	NA
Polr1has			17	36965055	ACCACCACCACCACCAC	ACCACCACCACCACCACCCCCCCCACCACCACCACCAC		ENSMUSP00000048695	292	1	CCA CCACCACCACCACCACCAC[-/CCCCCCCACCACCACCACCAC]GC AGA	105	P	PPPPPPPP	Insertion	-5.51	Deleterious	NA	NA
Olfr90	olfactory receptor 90		17	37085236	C	T		ENSMUSP00000065322	310	-1	CCC [G/A]GC	310	G	S	Single AA Change	0.24	Neutral	0.057	Tolerated
Olfr90			17	37085569	T	C		ENSMUSP00000065322	310	-1	GCT [A/G]TT GCC	199	I	V	Single AA Change	0.18	Neutral	1	Tolerated
Olfr90			17	37085767	T	C		ENSMUSP00000065322	310	-1	ACC [A/G]TC ATC	133	I	V	Single AA Change	-0.72	Neutral	0.137	Tolerated
Olfr90			17	37085815	C	A		ENSMUSP00000065322	310	-1	ATG [G/T]CC TTT	117	A	S	Single AA Change	-1.6	Neutral	0.291	Tolerated
Olfr90			17	37085904	T	G		ENSMUSP00000065322	310	-1	CCC G[A/C]A AAG	87	E	A	Single AA Change	-2.95	Deleterious	0.158	Tolerated
Olfr91	olfactory receptor 91		17	37093791	C	T		ENSMUSP00000129446	312	-1	GTT [G/A]TT GTC	28	V	I	Single AA Change	-0.22	Neutral	0.323	Tolerated
Olfr92	olfactory receptor 92		17	37111193	A	G		ENSMUSP00000128393	312	-1	AAC C[T/C]G TAT	263	L	P	Single AA Change	1.37	Neutral	0.327	Tolerated
Olfr92			17	37111476	G	A		ENSMUSP00000128393	312	-1	TCC [C/T]AC AGG	169	H	Y	Single AA Change	-4.35	Deleterious	0.018	Damaging
Olfr92			17	37111929	T	G		ENSMUSP00000128393	312	-1	GAC [A/C]AC CCA	18	N	H	Single AA Change	1.45	Neutral	0.844	Tolerated
Olfr92			17	37111930	G	T		ENSMUSP00000128393	312	-1	TCT GA[C/A] AAC	17	D	E	Single AA Change	-2.61	Deleterious	0.285	Tolerated
Olfr93	olfactory receptor 93		17	37151040	T	C		ENSMUSP00000125907	312	-1	GGA [A/G]GA AAC	311	R	G	Single AA Change	-1.2	Neutral	0.014	Damaging
Olfr93			17	37151517	C	T		ENSMUSP00000125907	312	-1	TTG [G/A]TC CAA	152	V	I	Single AA Change	-0.41	Neutral	0.678	Tolerated
Olfr93			17	37151892	C	T		ENSMUSP00000125907	312	-1	TTC [G/A]TC GTT	27	V	I	Single AA Change	-0.5	Neutral	0.209	Tolerated
Olfr132	olfactory receptor 132		17	38130482	CTTTTTT	CTTTTT		ENSMUSP00000084368	313	-1					Frameshift	NA	NA	NA	NA
Ptchd4	patched domain containing 4	rs33677885	17	42503053	C	T		ENSMUSP00000047640	901	1	AAA A[C/T]G AGC	615	T	M	Single AA Change	-0.06	Neutral	0.083	Tolerated
Adgrf4	adhesion G protein-coupled receptor F4	rs33203699	17	42667243	G	A		ENSMUSP00000024711	698	-1	AAT A[C/T]G ATT	403	T	M	Single AA Change	-0.06	Neutral	0.131	Tolerated
Adgrf4		rs33477231	17	42667252	A	G		ENSMUSP00000024711	698	-1	CCT G[T/C]A AAG	400	V	A	Single AA Change	-0.46	Neutral	0.505	Tolerated
Adgrf4		rs29537058	17	42667507	T	C		ENSMUSP00000024711	698	-1	ACA A[A/G]T CTC	315	N	S	Single AA Change	1.1	Neutral	1	Tolerated
Adgrf4		rs33377578	17	42667519	C	T		ENSMUSP00000024711	698	-1	CAT C[G/A]G CCA	311	R	Q	Single AA Change	0.52	Neutral	0.431	Tolerated
Adgrf2	adhesion G protein-coupled receptor F2	rs48901645	17	42710911	A	G		ENSMUSP00000109244	644	-1	GAC [T/C]GG AGG	341	W	R	Single AA Change	3	Neutral	0.488	Tolerated
Cd2ap	CD2-associated protein	rs48838911	17	42805235	C	T		ENSMUSP00000024709	637	-1	AAA A[G/A]A AAT	578	R	K	Single AA Change	0.9	Neutral	1	Tolerated
Cd2ap		rs50071400	17	42805335	A	G		ENSMUSP00000024709	637	-1	AAG [T/C]CA TCT	545	S	P	Single AA Change	2.69	Neutral	1	Tolerated
Tnfrsf21	tumor necrosis factor receptor superfamily, member 21	rs49500427	17	43085395	G	C		ENSMUSP00000024708	655	1	CCC AT[G/C] CCC	523	M	I	Single AA Change	0.35	Neutral	1	Tolerated
Adgrf1	adhesion G protein-coupled receptor F1	rs47356867	17	43295163	G	C		ENSMUSP00000049380	908	1	CCA GA[G/C] GAG	59	E	D	Single AA Change	-0.65	Neutral	0.169	Tolerated
Adgrf1		rs33662988	17	43296818	A	G		ENSMUSP00000049380	908	1	AGC [A/G]TT AAT	143	I	V	Single AA Change	0.18	Neutral	0.797	Tolerated
Adgrf1		rs49295834	17	43299036	A	T		ENSMUSP00000049380	908	1	GAA AA[A/T] TTT	160	K	N	Single AA Change	0.24	Neutral	1	Tolerated
Adgrf1		rs47784933	17	43305361	C	T		ENSMUSP00000049380	908	1	GAG T[C/T]C TGT	297	S	F	Single AA Change	-3.04	Deleterious	0.019	Damaging
Pla2g7	phospholipase A2, group VII (platelet-activating factor acetylhydrolase, plasma)	rs13468809	17	43611936	T	C		ENSMUSP00000024706	440	1	CAG G[T/C]C CCG	427	V	A	Single AA Change	-0.08	Neutral	0.893	Tolerated
Tdrd6	tudor domain containing 6	rs29514745	17	43624232	C	T		ENSMUSP00000131277	2135	-1	CAC G[G/A]T GGA	1975	G	D	Single AA Change	0.84	Neutral	0.845	Tolerated
Tdrd6		rs33536829	17	43624337	T	C		ENSMUSP00000131277	2135	-1	AGG T[A/G]T TCG	1940	Y	C	Single AA Change	1.57	Neutral	1	Tolerated
Tdrd6		rs29521539	17	43624346	T	C		ENSMUSP00000131277	2135	-1	CAG G[A/G]A TCC	1937	E	G	Single AA Change	-0.79	Neutral	0.08	Tolerated
Tdrd6		rs33391944	17	43624562	A	G		ENSMUSP00000131277	2135	-1	CCT G[T/C]T GGG	1865	V	A	Single AA Change	0.2	Neutral	0.349	Tolerated
Tdrd6		rs51245534	17	43625634	C	T		ENSMUSP00000131277	2135	-1	AAC [G/A]CT GAT	1508	A	T	Single AA Change	0.36	Neutral	0.694	Tolerated
Tdrd6		rs51071590	17	43626522	C	T		ENSMUSP00000131277	2135	-1	AGT [G/A]TA GAG	1212	V	I	Single AA Change	-0.05	Neutral	0.203	Tolerated
Tdrd6		rs50325488	17	43626552	T	C		ENSMUSP00000131277	2135	-1	CTG [A/G]GT AAA	1202	S	G	Single AA Change	-0.83	Neutral	0.364	Tolerated
Tdrd6		rs49793949	17	43626615	A	G		ENSMUSP00000131277	2135	-1	CTC [T/C]AC GAG	1181	Y	H	Single AA Change	1.06	Neutral	0.606	Tolerated
Tdrd6		rs33049652	17	43630049	A	G		ENSMUSP00000131277	2135	-1	CTG G[T/C]G GGT	36	V	A	Single AA Change	-0.42	Neutral	0.21	Tolerated
Cyp39a1	cytochrome P450, family 39, subfamily a, polypeptide 1	rs48036344	17	43680237	C	T		ENSMUSP00000130073	470	1	GAA [C/T]TT CAT	146	L	F	Single AA Change	1.96	Neutral	0.807	Tolerated
Cyp39a1		rs48337275	17	43680245	G	T		ENSMUSP00000130073	470	1	CAT GA[G/T] CAA	148	E	D	Single AA Change	-1.06	Neutral	0.21	Tolerated
Runx2	runt related transcription factor 2	rs253684425	17	44734672	T	C		ENSMUSP00000125196	147	-1	TGC C[A/G]A TCG	8	Q	R	Single AA Change	-0.05	Neutral	0.648	Tolerated
Runx2			17	44735445	CCTGCTGCTGCTGCTGCTGCTGCTG	CCTGCTGCTGCTGCTGCTG		ENSMUSP00000123743	596	-1	CAA [CAGCAGCAGCAGCAGCAGCAGCAGG/CAGCAGCAGCAGCAGCAGG]AG GCG	137	QQ	.	Deletion	1.44	Neutral	NA	NA
Supt3	SPT3, SAGA and STAGA complex component	rs49532776	17	45003110	G	A		ENSMUSP00000120197	406	1	AGC [G/A]GT ACA	122	G	S	Single AA Change	0.54	Neutral	0.201	Tolerated
Supt3		rs47642374	17	45119197	C	T		ENSMUSP00000120197	406	1	TGG C[C/T]G TGC	379	P	L	Single AA Change	-0.1	Neutral	0	Damaging
Supt3	alanyl-tRNA synthetase 2, mitochondrial	rs212195321	17	45119253	C	A		ENSMUSP00000120197	406	1	CTG [C/A]CG GAA	398	P	T	Single AA Change	-0.15	Neutral	0	Damaging
Supt3		rs230928457	17	45119269	G	A		ENSMUSP00000120197	406	1	ATA G[G/A]A TTT	403	G	E	Single AA Change	-0.03	Neutral	0	Damaging
Aars2		rs238473238	17	45508526	G	A		ENSMUSP00000024733	980	1	TAC [G/A]GG ATC	156	G	R	Single AA Change	-2.67	Deleterious	0.06	Tolerated
Aars2		rs107664380	17	45514493	G	A		ENSMUSP00000024733	980	1	CAG A[G/A]C TGC	294	S	N	Single AA Change	-0.56	Neutral	0.043	Damaging
Aars2		rs108278291	17	45517105	A	G		ENSMUSP00000024733	980	1	GAC [A/G]TG TTG	581	M	V	Single AA Change	1.66	Neutral	1	Tolerated
Aars2		rs108152068	17	45517697	T	C		ENSMUSP00000024733	980	1	ACC C[T/C]A CTA	666	L	P	Single AA Change	4.36	Neutral	0.533	Tolerated
Aars2		rs107922969	17	45517792	C	T		ENSMUSP00000024733	980	1	GCA [C/T]AC ACT	698	H	Y	Single AA Change	0.5	Neutral	0.536	Tolerated
Tmem151b	transmembrane protein 151B	rs108534613	17	45549312	A	C		ENSMUSP00000136337	561	-1	GCA [T/G]CG GCG	30	S	A	Single AA Change	0.14	Neutral	1	Tolerated
Nfkbie	nuclear factor of kappa light polypeptide gene enhancer in B cells inhibitor, epsilon	rs263775450	17	45556188	C	T		ENSMUSP00000024742	364	1	TTC C[C/T]C TTA	83	P	L	Single AA Change	-2.48	Neutral	0.098	Tolerated
Nfkbie		rs51636274	17	45559332	G	A		ENSMUSP00000024742	364	1	CGG C[G/A]C CAG	201	R	H	Single AA Change	0.76	Neutral	0.333	Tolerated
Nfkbie		rs49464016	17	45559392	T	C		ENSMUSP00000024742	364	1	CAG C[T/C]T TCT	221	L	P	Single AA Change	0.83	Neutral	0.365	Tolerated
Hsp90ab1	heat shock protein 90 alpha (cytosolic), class B member 1		17	45568259	G	T		ENSMUSP00000024739	724	-1	AAC [C/A]GC ATC	679	R	S	Single AA Change	-3.25	Deleterious	0.03	Damaging
Hsp90ab1			17	45568346	C	T		ENSMUSP00000024739	724	-1	AAA [G/A]CT GTC	650	A	T	Single AA Change	1.6	Neutral	0.669	Tolerated
Hsp90ab1			17	45568347	T	G		ENSMUSP00000024739	724	-1	GAC AA[A/C] GCT	649	K	N	Single AA Change	-2.93	Deleterious	0	Damaging
Hsp90ab1			17	45568378	C	A		ENSMUSP00000024739	724	-1	CTG C[G/T]G CAG	639	R	L	Single AA Change	-3.24	Deleterious	0.001	Damaging
Hsp90ab1			17	45568405	G	A		ENSMUSP00000024739	724	-1	AAC C[C/T]T GAC	630	P	L	Single AA Change	-5.76	Deleterious	0	Damaging
Hsp90ab1			17	45568409	T	A		ENSMUSP00000024739	724	-1	ATC [A/T]AC CCT	629	N	Y	Single AA Change	-4.9	Deleterious	0	Damaging
Hsp90ab1			17	45568434	C	T		ENSMUSP00000024739	724	-1	TAC AT[G/A] ATG	620	M	I	Single AA Change	-2.48	Neutral	0	Damaging
Hsp90ab1			17	45568435	A	G		ENSMUSP00000024739	724	-1	TAC A[T/C]G ATG	620	M	T	Single AA Change	-3.72	Deleterious	0	Damaging
Hsp90ab1			17	45568456	T	C		ENSMUSP00000024739	724	-1	CGA G[A/G]C AAC	613	D	G	Single AA Change	-4.32	Deleterious	0	Damaging
Hsp90ab1			17	45568460	G	A		ENSMUSP00000024739	724	-1	CTG [C/T]GA GAC	612	R	*	Nonsense	NA	NA	NA	NA
Hsp90ab1			17	45568465	G	A		ENSMUSP00000024739	724	-1	CAG G[C/T]A CTG	610	A	V	Single AA Change	-2.54	Deleterious	0	Damaging
Hsp90ab1			17	45568474	T	G		ENSMUSP00000024739	724	-1	ATG A[A/C]G GCC	607	K	T	Single AA Change	-3.94	Deleterious	0	Damaging
Hsp90ab1			17	45568484	G	A		ENSMUSP00000024739	724	-1	GAA [C/T]GG ATC	604	R	W	Single AA Change	-5.26	Deleterious	0	Damaging
Hsp90ab1			17	45568493	T	C		ENSMUSP00000024739	724	-1	GCC [A/G]AC ATG	601	N	D	Single AA Change	-3.33	Deleterious	0.006	Damaging
Slc29a1	solute carrier family 29 (nucleoside transporters), member 1	rs13474307	17	45586251	T	C		ENSMUSP00000063096	460	-1	TTT [A/G]TT CCC	372	I	V	Single AA Change	-0.09	Neutral	1	Tolerated
Slc29a1		rs13474306	17	45589722	A	G		ENSMUSP00000063096	460	-1	CTG A[T/C]C TTC	138	I	T	Single AA Change	2.42	Neutral	0.633	Tolerated
Slc29a1		rs50475959	17	45589786	G	C		ENSMUSP00000063096	460	-1	CTG [C/G]TG GCA	117	L	V	Single AA Change	0.84	Neutral	1	Tolerated
Mymx	myomixer, myoblast fusion factor		17	45601457	T	C		ENSMUSP00000126690	108	-1	GTG G[A/G]C CAC	96	D	G	Single AA Change	-1.8	Neutral	0.33	Tolerated
Capn11	calpain 11		17	45657335	C	T		ENSMUSP00000119679	174	-1	CGG A[G/A]G TAC	15	R	K	Single AA Change	0.11	Neutral	NA	NA
Capn11			17	45657339	G	A		ENSMUSP00000119679	174	-1	AGA [C/T]GG AGG	14	R	W	Single AA Change	-0.23	Neutral	NA	NA
Mrpl14	mitochondrial ribosomal protein L14	rs13468848	17	45698070	G	A		ENSMUSP00000024734	145	1	GCC [G/A]TC CAG	32	V	I	Single AA Change	0.68	Neutral	1	Tolerated
1600014C23Rik	RIKEN cDNA 1600014C23 gene	rs108775113	17	45733625	C	G		ENSMUSP00000136788	101	-1	TTG [G/C]CA GAG	57	A	P	Single AA Change	-5	Deleterious	NA	NA
1600014C23Rik		rs108243474	17	45733741	C	T		ENSMUSP00000136788	101	-1	ATC A[G/A]G CAT	18	R	K	Single AA Change	-3	Deleterious	NA	NA
Mad2l1bp	MAD2L1 binding protein	rs13475016	17	46152786	A	G		ENSMUSP00000125915	276	-1	AAA G[T/C]T CCC	104	V	A	Single AA Change	0.38	Neutral	0.539	Tolerated
Polh	polymerase (DNA directed), eta (RAD 30 related)	rs33245689	17	46194376	A	G		ENSMUSP00000024749	694	-1	TCT [T/C]AT TTT	105	Y	H	Single AA Change	1.48	Neutral	0.11	Tolerated
Xpo5	exportin 5	rs3653936	17	46207906	T	C		ENSMUSP00000084257	1204	1	CTC T[T/C]C AGG	143	F	S	Single AA Change	2.58	Neutral	0.707	Tolerated
Yipf3	Yip1 domain family, member 3	rs233692791	17	46248965	CAGAAGAAGA	CAGAAGA		ENSMUSP00000092897	347	1	GCT G[CAGAAGAAGA/CAGAAGA]G GAT	70	E	.	Deletion	-0.8	Neutral	NA	NA
Yipf3		rs13470593	17	46251667	A	G		ENSMUSP00000092897	347	1	GTG [A/G]TC AAT	333	I	V	Single AA Change	-0.06	Neutral	0.224	Tolerated
Tjap1	tight junction associated protein 1	rs108063887	17	46258970	C	A		ENSMUSP00000012440	539	-1	CGG [G/T]CC CAC	355	A	S	Single AA Change	-0.52	Neutral	0.065	Tolerated
Abcc10	ATP-binding cassette, sub-family C (CFTR/MRP), member 10	rs108131994	17	46310459	T	C		ENSMUSP00000038041	1526	-1	TCC [A/G]GG GAG	923	R	G	Single AA Change	-0.44	Neutral	0.396	Tolerated
Abcc10		rs45941043	17	46312433	A	G		ENSMUSP00000038041	1526	-1	GAG G[T/C]G GAA	851	V	A	Single AA Change	0.82	Neutral	0.746	Tolerated
Abcc10		rs46316864	17	46312449	C	T		ENSMUSP00000038041	1526	-1	ACC [G/A]AG GAG	846	E	K	Single AA Change	0.18	Neutral	1	Tolerated
Abcc10		rs220017797	17	46321654	C	T		ENSMUSP00000038041	1526	-1	CCC [G/A]CA GAG	593	A	T	Single AA Change	-0.02	Neutral	0.987	Tolerated
Abcc10			17	46322268	C	T		ENSMUSP00000038041	1526	-1	GTG C[G/A]C ATG	546	R	H	Single AA Change	0.09	Neutral	0.235	Tolerated
Abcc10		rs108483343	17	46323625	G	A		ENSMUSP00000132561	487	-1	AGC G[C/T]G AGC	484	A	V	Single AA Change	1.34	Neutral	NA	NA
Abcc10		rs107622118	17	46323664	A	C		ENSMUSP00000132561	487	-1	GCC A[T/G]T TGG	471	I	S	Single AA Change	-0.88	Neutral	0	Damaging
Abcc10		rs47645261	17	46324495	C	T		ENSMUSP00000038041	1526	-1	GGG G[G/A]A CCA	194	G	E	Single AA Change	-0.73	Neutral	0.552	Tolerated
Abcc10		rs48482081	17	46324696	T	C		ENSMUSP00000038041	1526	-1	CCT C[A/G]T GGC	127	H	R	Single AA Change	-1.72	Neutral	0.19	Tolerated
Zfp318	zinc finger protein 318	rs108059710	17	46384115	A	C		ENSMUSP00000109109	2237	1	CCG [A/C]CC CGC	93	T	P	Single AA Change	-0.07	Neutral	NA	NA
Zfp318		rs46216839	17	46397281	G	A		ENSMUSP00000109109	2237	1	GAA [G/A]CG GAC	422	A	T	Single AA Change	-0.03	Neutral	NA	NA
Zfp318		rs51711874	17	46398667	T	C		ENSMUSP00000109109	2237	1	AGC [T/C]CT GGT	439	S	P	Single AA Change	-0.37	Neutral	NA	NA
Zfp318		rs242927710	17	46398724	A	G		ENSMUSP00000109109	2237	1	GCT [A/G]TT GCT	458	I	V	Single AA Change	-0.13	Neutral	NA	NA
Zfp318		rs107689049	17	46410293	G	A		ENSMUSP00000109109	2237	1	CCT [G/A]TC ACT	1155	V	I	Single AA Change	-0.33	Neutral	NA	NA
Zfp318		rs108495420	17	46411360	A	G		ENSMUSP00000109109	2237	1	GAT [A/G]TC ATC	1430	I	V	Single AA Change	-0.03	Neutral	NA	NA
Zfp318		rs51242423	17	46411405	T	C		ENSMUSP00000109109	2237	1	GGG [T/C]CT CCA	1445	S	P	Single AA Change	-1.9	Neutral	NA	NA
Zfp318		rs50437943	17	46412195	A	G		ENSMUSP00000109109	2237	1	TTA T[A/G]C CAA	1708	Y	C	Single AA Change	0.7	Neutral	NA	NA
Zfp318		rs51541234	17	46413263	A	G		ENSMUSP00000109109	2237	1	GTG G[A/G]A AAT	2064	E	G	Single AA Change	-1.21	Neutral	NA	NA
Zfp318		rs47803037	17	46413746	G	A		ENSMUSP00000109109	2237	1	ACA A[G/A]G TCC	2225	R	K	Single AA Change	0.1	Neutral	NA	NA
Zfp318		rs50238997	17	46420446	C	A		ENSMUSP00000116544	1154	1	CAA A[C/A]G GAA	1125	T	K	Single AA Change	0.55	Neutral	1	Tolerated
Slc22a7	solute carrier family 22 (organic anion transporter), member 7	rs33887468	17	46437411	G	C		ENSMUSP00000084234	540	-1	TGT [C/G]AG CAG	137	Q	E	Single AA Change	1.57	Neutral	1	Tolerated
Slc22a7		rs33621353	17	46438145	C	T		ENSMUSP00000084234	540	-1	CTC C[G/A]C TTT	82	R	H	Single AA Change	-1.96	Neutral	0.248	Tolerated
Slc22a7		rs108931628	17	46438254	C	T		ENSMUSP00000084234	540	-1	CCT [G/A]CC CAT	46	A	T	Single AA Change	-0.16	Neutral	0.342	Tolerated
Gm5093	predicted gene 5093	rs46896419	17	46439600	T	G		ENSMUSP00000127966	174	-1	TAC G[A/C]T GGG	167	D	A	Single AA Change	-5.56	Deleterious	0.004	Damaging
Ttbk1	tau tubulin kinase 1	rs215105989	17	46447448	CTCTTCTTCTTCTTCTTCTTC	CTCTTCTTCTTCTTCTTC		ENSMUSP00000044580	1308	-1	GAG [GAAGAAGAAGAAGAAGAAGAG/GAAGAAGAAGAAGAAGAG] GAA	746	E	.	Deletion	0.89	Neutral	NA	NA
Ttbk1		rs50768659	17	46470298	A	G		ENSMUSP00000044580	1308	-1	CTA [T/C]GC TAC	450	C	R	Single AA Change	2.9	Neutral	1	Tolerated
Dnph1	2'-deoxynucleoside 5'-phosphate N-hydrolase 1	rs33675238	17	46498967	G	A		ENSMUSP00000045283	173	1	CAT C[G/A]G TAC	145	R	Q	Single AA Change	-0.57	Neutral	0.196	Tolerated
Dnph1		rs108725606	17	46499049	A	C		ENSMUSP00000045283	173	1	GAA AA[A/C] ATT	172	K	N	Single AA Change	0.02	Neutral	0.532	Tolerated
Cul9	cullin 9		17	46500849	TTCCTCCTCCTCCTCCTCCTCCTC	TTCCTCCTCCTCCTCCTCCTCCTCCTC		ENSMUSP00000138418	2530	-1	GAA GAGGAGGAGGAGGAGGAGGAGGA[-/GAG]A GAG	2476	E	EE	Insertion	-0.43	Neutral	NA	NA
Cul9			17	46500853	TCC	TCCGCC		ENSMUSP00000138418	2530	-1	GAG GAGG[-/GGC]AG GAA	2482	E	EA	Insertion	-1.62	Neutral	NA	NA
Cul9			17	46500856	TCC	TCCCCC		ENSMUSP00000138418	2530	-1	GAG GAGG[-/GGG]AG GAG	2481	E	EG	Insertion	-1.57	Neutral	NA	NA
Cul9		rs108576306	17	46510903	A	G		ENSMUSP00000138418	2530	-1	CGG A[T/C]C CTC	1882	I	T	Single AA Change	-3.01	Deleterious	0	Damaging
Cul9		rs222435996	17	46510949	T	C		ENSMUSP00000138418	2530	-1	CGG [A/G]CC TTG	1867	T	A	Single AA Change	-0.73	Neutral	0.391	Tolerated
Cul9		rs236152822	17	46510992	T	C		ENSMUSP00000138418	2530	-1	CTG AT[A/G] CCT	1852	I	M	Single AA Change	-1.03	Neutral	0.002	Damaging
Cul9		rs214988019	17	46519792	G	A		ENSMUSP00000138418	2530	-1	CAG G[C/T]G GAG	1725	A	V	Single AA Change	-1.59	Neutral	0.011	Damaging
Cul9		rs107625745	17	46519794	C	G		ENSMUSP00000138418	2530	-1	CTA CA[G/C] GCG	1724	Q	H	Single AA Change	-0.52	Neutral	0	Damaging
Cul9		rs29520531	17	46519795	T	G		ENSMUSP00000138418	2530	-1	CTA C[A/C]G GCG	1724	Q	P	Single AA Change	4.66	Neutral	1	Tolerated
Cul9		rs47228218	17	46520557	C	T		ENSMUSP00000138418	2530	-1	GGG C[G/A]G CTC	1577	R	Q	Single AA Change	1.2	Neutral	1	Tolerated
Cul9		rs49897452	17	46520897	C	T		ENSMUSP00000138418	2530	-1	TGT A[G/A]T CTC	1507	S	N	Single AA Change	0.04	Neutral	0.207	Tolerated
Cul9		rs51816792	17	46521422	A	T		ENSMUSP00000138418	2530	-1	TCC T[T/A]T GCT	1420	F	Y	Single AA Change	-1.77	Neutral	0.003	Damaging
Cul9		rs33190685	17	46525758	A	C		ENSMUSP00000138418	2530	-1	TAC [T/G]CG CAG	1114	S	A	Single AA Change	1.85	Neutral	1	Tolerated
Cul9		rs51522401	17	46526571	G	C		ENSMUSP00000138418	2530	-1	CTC A[C/G]G ATA	1016	T	R	Single AA Change	-2.14	Neutral	0.064	Tolerated
Cul9		rs212013346	17	46538249	G	A		ENSMUSP00000138418	2530	-1	CCC [C/T]CT GAA	657	P	S	Single AA Change	-0.41	Neutral	0.052	Tolerated
Cul9		rs108692821	17	46538413	C	T		ENSMUSP00000138418	2530	-1	TCA A[G/A]G TCA	602	R	K	Single AA Change	0.24	Neutral	1	Tolerated
Cul9		rs108909340	17	46539045	A	G		ENSMUSP00000138418	2530	-1	GAG [T/C]CA GGG	493	S	P	Single AA Change	-0.75	Neutral	0.26	Tolerated
Cul9		rs243694400	17	46540616	TCTCCT	TCT		ENSMUSP00000138418	2530	-1	ACA A[AGGAGA/AGA]AG AGC	292	E	.	Deletion	-0.93	Neutral	NA	NA
Ptk7	PTK7 protein tyrosine kinase 7	rs45832020	17	46586230	C	T		ENSMUSP00000043703	1062	-1	CAG C[G/A]G CGA	392	R	Q	Single AA Change	-1.5	Neutral	0.188	Tolerated
Ptk7		rs3704018	17	46586344	G	C		ENSMUSP00000043703	1062	-1	GTC C[C/G]T CTT	354	P	R	Single AA Change	3.04	Neutral	0.889	Tolerated
Ptk7		rs3704141	17	46586405	T	C		ENSMUSP00000043703	1062	-1	GTC [A/G]CC TGC	334	T	A	Single AA Change	-0.84	Neutral	0.431	Tolerated
Ptk7		rs49182628	17	46586783	C	T		ENSMUSP00000043703	1062	-1	GGC [G/A]TC TAC	290	V	I	Single AA Change	-0.18	Neutral	0.507	Tolerated
Ptk7		rs232677445	17	46591703	G	A		ENSMUSP00000043703	1062	-1	GAC C[C/T]G GTG	52	P	L	Single AA Change	-2.46	Neutral	0.386	Tolerated
Mrpl2	mitochondrial ribosomal protein L2	rs50392707	17	46647421	C	A		ENSMUSP00000002844	306	1	CCC C[C/A]T GCC	43	P	H	Single AA Change	-0.59	Neutral	0.107	Tolerated
Mrpl2		rs46934642	17	46647450	G	A		ENSMUSP00000002844	306	1	CCA [G/A]TG CAT	53	V	M	Single AA Change	-0.55	Neutral	0.081	Tolerated
Cul7	cullin 7	rs45876017	17	46654451	T	G		ENSMUSP00000049128	1689	1	TAC GA[T/G] ATG	518	D	E	Single AA Change	1.09	Neutral	1	Tolerated
Rrp36	ribosomal RNA processing 36	rs245364653	17	46670142	T	C		ENSMUSP00000024766	226	-1	GAG C[A/G]T GAC	132	H	R	Single AA Change	1.51	Neutral	0.87	Tolerated
Rrp36		rs251970107	17	46670163	T	C		ENSMUSP00000024766	226	-1	AAG A[A/G]G CAC	125	K	R	Single AA Change	-1.58	Neutral	0.114	Tolerated
Rrp36		rs230322894	17	46672833	T	C		ENSMUSP00000024766	226	-1	GAC [A/G]TG TCA	18	M	V	Single AA Change	-1.1	Neutral	0.56	Tolerated
Rrp36		rs251554140	17	46672839	A	G		ENSMUSP00000024766	226	-1	ACA [T/C]CT GAC	16	S	P	Single AA Change	-2.16	Neutral	0.066	Tolerated
Klhdc3	kelch domain containing 3	rs33230995	17	46677765	C	T		ENSMUSP00000071743	382	-1	GGG [G/A]CA GTT	123	A	T	Single AA Change	1.14	Neutral	0.519	Tolerated
Pex6	peroxisomal biogenesis factor 6	rs227164361	17	46711578	G	A		ENSMUSP00000002840	981	1	GGG [G/A]GC CCG	27	G	S	Single AA Change	-1.3	Neutral	0.043	Damaging
Pex6		rs245326288	17	46712199	T	C		ENSMUSP00000002840	981	1	AAC [T/C]CC TCG	234	S	P	Single AA Change	-1.3	Neutral	0.018	Damaging
Pex6		rs45950107	17	46723117	C	G		ENSMUSP00000002840	981	1	TCG G[C/G]A GGT	657	A	G	Single AA Change	-1.88	Neutral	0.375	Tolerated
Pex6		rs13468059	17	46725200	G	A		ENSMUSP00000002840	981	1	CTG C[G/A]G AGC	941	R	Q	Single AA Change	0.87	Neutral	0.545	Tolerated
Cnpy3	canopy FGF signaling regulator 3		17	46736740	CCCTCCTCCTCCTC	CCCTCCTCCTCCTCCTC		ENSMUSP00000050309	276	-1	GCC GAGGAGGAGGAGG[-/GAG]GT GTG	256	A	AE	Insertion	-0.89	Neutral	NA	NA
Cnpy3			17	46736743	TCC	TCCCCC		ENSMUSP00000050309	276	-1	GAG GAGG[-/GGG]AG GGT	259	E	EG	Insertion	-1.89	Neutral	NA	NA
Cnpy3			17	46736746	TCC	TCCGCC		ENSMUSP00000050309	276	-1	GAG GAGG[-/GGC]AG GAG	258	E	EA	Insertion	-1.66	Neutral	NA	NA
Cnpy3			17	46736749	TCC	TCCGCC		ENSMUSP00000050309	276	-1	GCC GAGG[-/GGC]AG GAG	257	E	EA	Insertion	-1.54	Neutral	NA	NA
Cnpy3		rs258988795	17	46747148	T	C		ENSMUSP00000113350	118	-1	ACG [A/G]TC CAG	110	I	V	Single AA Change	-0.25	Neutral	NA	NA
Cnpy3		rs29518237	17	46747180	A	T		ENSMUSP00000113350	118	-1	GGA G[T/A]C CTG	99	V	D	Single AA Change	-0.93	Neutral	0.005	Damaging
Cnpy3		rs235193001	17	46752024	G	T		ENSMUSP00000050309	276	-1	AGT [C/A]CC GCC	34	P	T	Single AA Change	0.03	Neutral	0.614	Tolerated
Rpl7l1	ribosomal protein L7-like 1	rs46208401	17	46780472	C	T		ENSMUSP00000092888	246	-1	GTG C[G/A]T GTC	68	R	H	Single AA Change	-4.02	Deleterious	0.022	Damaging
A330017A19Rik	RIKEN cDNA A330017A19 gene	rs233813452	17	46890158	CA	C		ENSMUSP00000083879	136	-1					Frameshift	NA	NA	NA	NA
Prph2	peripherin 2	rs108916078	17	46911012	A	G		ENSMUSP00000024773	346	1	TGC [A/G]TC TTC	106	I	V	Single AA Change	0.03	Neutral	1	Tolerated
Ubr2	ubiquitin protein ligase E3 component n-recognin 2	rs108082475	17	46951890	T	C		ENSMUSP00000108961	1755	-1	CAC A[A/G]T GCT	1265	N	S	Single AA Change	-0.08	Neutral	0.832	Tolerated
Ubr2		rs48559383	17	46953902	T	C		ENSMUSP00000108961	1755	-1	CTC [A/G]GC AGG	1232	S	G	Single AA Change	-1.41	Neutral	0.142	Tolerated
Gm16494	non-histone chromosomal protein HMG-17 pseudogene	rs108767297	17	47016862	G	T		ENSMUSP00000132093	87	-1	AAA C[C/A]T GCT	32	P	H	Single AA Change	-8.16	Deleterious	0.009	Damaging
Gm16494		rs108781080	17	47016863	G	A		ENSMUSP00000132093	87	-1	AAA [C/T]CT GCT	32	P	S	Single AA Change	-7.15	Deleterious	0.035	Damaging
Gm16494		rs263378776	17	47016913	GTTTT	GTTTTT		ENSMUSP00000132093	87	-1					Frameshift	NA	NA	NA	NA
Gm4945	ribosomal protein L29 pseudogene	rs214335399	17	47042627	G	T		ENSMUSP00000074649	151	-1	GGT G[C/A]T CAG	138	A	D	Single AA Change	-1.93	Neutral	0	Damaging
Gm4945			17	47042701	A	C		ENSMUSP00000074649	151	-1	CCT AA[T/G] GTC	113	N	K	Single AA Change	2.74	Neutral	1	Tolerated
Gm4945			17	47042702	T	G		ENSMUSP00000074649	151	-1	CCT A[A/C]T GTC	113	N	T	Single AA Change	-0.12	Neutral	0.014	Damaging
Gm4945			17	47042738	A	G		ENSMUSP00000074649	151	-1	TGC A[T/C]G GCC	101	M	T	Single AA Change	-1.8	Neutral	0.231	Tolerated
Gm4945		rs48996572	17	47042741	C	T		ENSMUSP00000074649	151	-1	AGC T[G/A]C ATG	100	C	Y	Single AA Change	2.82	Neutral	1	Tolerated
Gm4945			17	47042747	C	T		ENSMUSP00000074649	151	-1	ATT C[G/A]A AGC	98	R	Q	Single AA Change	-1.35	Neutral	0.255	Tolerated
Gm4945			17	47042753	C	T		ENSMUSP00000074649	151	-1	AAG C[G/A]G ATT	96	R	Q	Single AA Change	-0.97	Neutral	0.184	Tolerated
Gm4945		rs48669931	17	47042906	G	A		ENSMUSP00000074649	151	-1	CGC C[C/T]T GCC	45	P	L	Single AA Change	3.81	Neutral	0.01	Damaging
Gm4945		rs265335851	17	47043000	A	G		ENSMUSP00000074649	151	-1	TCC [T/C]GC AAA	14	C	R	Single AA Change	5.19	Neutral	1	Tolerated
Trerf1	transcriptional regulating factor 1	rs29608317	17	47315273	G	A		ENSMUSP00000077103	1225	1	GAC [G/A]GT CAG	403	G	S	Single AA Change	0.52	Neutral	1	Tolerated
Trerf1		rs107673124	17	47315342	A	C		ENSMUSP00000077103	1225	1	GGA [A/C]CT TCT	426	T	P	Single AA Change	3.02	Neutral	0.599	Tolerated
Trerf1		rs33450591	17	47319407	A	C		ENSMUSP00000077103	1225	1	CAG C[A/C]G CCA	564	Q	P	Single AA Change	-1.01	Neutral	1	Tolerated
Trerf1		rs29600289	17	47348737	G	C		ENSMUSP00000077103	1225	1	GTG [G/C]CC AAG	1009	A	P	Single AA Change	1.13	Neutral	1	Tolerated
Trerf1		rs230297216	17	47348762	C	T		ENSMUSP00000077103	1225	1	CCT G[C/T]C CCT	1017	A	V	Single AA Change	0.92	Neutral	1	Tolerated
Trerf1		rs235839120	17	47353916	ACCC	ACC		ENSMUSP00000077103	1225	1					Frameshift	NA	NA	NA	NA
Mrps10	mitochondrial ribosomal protein S10	rs48514357	17	47370063	G	A		ENSMUSP00000116184	172	1	ACA A[G/A]G GTT	28	R	K	Single AA Change	-0.01	Neutral	NA	NA
Mrps10		rs29601370	17	47370129	G	A		ENSMUSP00000116184	172	1	CCG A[G/A]C CAT	50	S	N	Single AA Change	-0.04	Neutral	NA	NA
Mrps10		rs29600599	17	47372463	A	G		ENSMUSP00000113343	201	1	AGC [A/G]GG ACA	29	R	G	Single AA Change	-0.07	Neutral	0.504	Tolerated
Mrps10		rs108427221	17	47378268	G	A		ENSMUSP00000113343	201	1	AAG [G/A]AA GAA	197	E	K	Single AA Change	-0.33	Neutral	0.38	Tolerated
Guca1b	guanylate cyclase activator 1B	rs254528940	17	47391258	C	T		ENSMUSP00000126799	230	1	CAG G[C/T]G CAC	212	A	V	Single AA Change	-0.16	Neutral	0.061	Tolerated
Guca1b		rs29598941	17	47391261	A	G		ENSMUSP00000126799	230	1	GCG C[A/G]C ACA	213	H	R	Single AA Change	0.22	Neutral	0.192	Tolerated
Guca1b		rs29598938	17	47391961	T	G		ENSMUSP00000024774	201	1	GGC [T/G]GC TGG	189	C	G	Single AA Change	1.03	Neutral	0.418	Tolerated
Guca1a	guanylate cyclase activator 1a (retina)	rs33079196	17	47400410	T	C		ENSMUSP00000060027	202	-1	AAC [A/G]TC ATG	4	I	V	Single AA Change	0.32	Neutral	1	Tolerated
1700001C19Rik	RIKEN cDNA 1700001C19 gene	rs33707286	17	47436745	A	G		ENSMUSP00000050873	210	-1	CTG C[T/C]C CAG	25	L	P	Single AA Change	0.39	Neutral	0.454	Tolerated
AI661453	expressed sequence AI661453	rs108624815	17	47466014	C	T		ENSMUSP00000120133	1206	1	CCC [C/T]CT CCA	222	P	S	Single AA Change	-2.55	Deleterious	0	Damaging
AI661453		rs211809783	17	47466183	T	G		ENSMUSP00000120133	1206	1	GAA C[T/G]A AAG	278	L	R	Single AA Change	0.39	Neutral	0	Damaging
AI661453		rs220782424	17	47466695	G	T		ENSMUSP00000120133	1206	1	ACA [G/T]CC TCG	449	A	S	Single AA Change	-1	Neutral	0.404	Tolerated
AI661453		rs264595111	17	47466954	A	T		ENSMUSP00000120133	1206	1	AGA G[A/T]A GCC	535	E	V	Single AA Change	-2.44	Neutral	0.017	Damaging
AI661453		rs108932654	17	47467214	A	G		ENSMUSP00000120133	1206	1	CCC [A/G]CC ACA	622	T	A	Single AA Change	-0.38	Neutral	0.751	Tolerated
AI661453		rs231579979	17	47467266	T	C		ENSMUSP00000120133	1206	1	AAG G[T/C]C ACA	639	V	A	Single AA Change	1.18	Neutral	1	Tolerated
AI661453		rs108027247	17	47467589	A	T		ENSMUSP00000120133	1206	1	GAA [A/T]CT CAA	747	T	S	Single AA Change	0.99	Neutral	1	Tolerated
AI661453		rs108182345	17	47467670	A	G		ENSMUSP00000120133	1206	1	ACC [A/G]GT GGA	774	S	G	Single AA Change	1.52	Neutral	1	Tolerated
AI661453		rs33822194	17	47468483	C	T		ENSMUSP00000120133	1206	1	ACT [C/T]CT GGC	1045	P	S	Single AA Change	-0.17	Neutral	0.495	Tolerated
Taf8	TATA-box binding protein associated factor 8	rs33817005	17	47490257	C	T		ENSMUSP00000063201	308	-1	GAG A[G/A]C GCT	267	S	N	Single AA Change	1.58	Neutral	1	Tolerated
Ccnd3	cyclin D3	rs33819622	17	47505233	G	A		ENSMUSP00000138658	52	1	AGC [G/A]AG AGA	5	E	K	Single AA Change	0	Neutral	NA	NA
Ccnd3		rs29502242	17	47578763	T	C		ENSMUSP00000138658	52	1	AGA A[T/C]G ATG	34	M	T	Single AA Change	-6	Deleterious	NA	NA
Usp49	ubiquitin specific peptidase 49	rs229108945	17	47673065	G	A		ENSMUSP00000024779	685	1	AGC [G/A]GA GCC	332	G	R	Single AA Change	-5.62	Deleterious	0.028	Damaging
Prickle4	prickle planar cell polarity protein 4	rs6165354	17	47688725	T	C		ENSMUSP00000108925	369	-1	CTG A[A/G]T GGG	301	N	S	Single AA Change	0.46	Neutral	0.897	Tolerated
Prickle4		rs224052582	17	47690615	G	A		ENSMUSP00000108925	369	-1	GCC [C/T]GT CTA	113	R	C	Single AA Change	-5.03	Deleterious	0.179	Tolerated
Prickle4		rs108629718	17	47691415	A	G		ENSMUSP00000108925	369	-1	CAA G[T/C]T TCA	61	V	A	Single AA Change	-0.06	Neutral	1	Tolerated
Prickle4		rs236957945	17	47692412	C	T		ENSMUSP00000108925	369	-1	AGG [G/A]AG CCA	19	E	K	Single AA Change	-1.16	Neutral	0.006	Damaging
Frs3	fibroblast growth factor receptor substrate 3	rs237997064	17	47703614	C	T		ENSMUSP00000108921	492	1	GAG [C/T]CC CCA	411	P	S	Single AA Change	-1.36	Neutral	0.044	Damaging
Pgc	progastricsin (pepsinogen C)	rs33820355	17	47728816	A	G		ENSMUSP00000024782	392	1	AAG A[A/G]C CAC	45	N	S	Single AA Change	-0.01	Neutral	0.338	Tolerated
Pgc			17	47734326	C	T		ENSMUSP00000024782	392	1	GCC [C/T]CT TCT	390	P	S	Single AA Change	-0.45	Neutral	0.077	Tolerated
Mdfi	MyoD family inhibitor	rs33886221	17	47824605	G	C		ENSMUSP00000037888	246	-1	CTC [C/G]GG GCT	67	R	G	Single AA Change	1.4	Neutral	1	Tolerated
Foxp4	forkhead box P4	rs46895945	17	47868756	C	T		ENSMUSP00000094916	685	-1	GAC C[G/A]A CGG	653	R	Q	Single AA Change	0.46	Neutral	0.041	Damaging
1700122O11Rik	RIKEN cDNA 1700122O11 gene	rs107698141	17	48036865	C	G		ENSMUSP00000137519	241	-1	AAG A[G/C]C TCT	210	S	T	Single AA Change	-1.5	Neutral	0.478	Tolerated
1700122O11Rik		rs107933824	17	48037262	C	T		ENSMUSP00000137519	241	-1	GGA [G/A]TA CCC	78	V	I	Single AA Change	-0.5	Neutral	0.312	Tolerated
1700122O11Rik		rs107752850	17	48037502	T	G		ENSMUSP00000137519	241	-1	TGG A[A/C]C AAA	42	N	T	Single AA Change	-2.22	Neutral	0.086	Tolerated
1700122O11Rik		rs108665613	17	48037534	C	G		ENSMUSP00000137519	241	-1	CCT AT[G/C] TCC	31	M	I	Single AA Change	-0.56	Neutral	0.99	Tolerated
1700122O11Rik		rs108610242	17	48037536	T	C		ENSMUSP00000137519	241	-1	CCT [A/G]TG TCC	31	M	V	Single AA Change	-0.5	Neutral	1	Tolerated
9830107B12Rik	RIKEN cDNA 9830107B12 gene	rs52023671	17	48145432	G	A		ENSMUSP00000070138	160	-1	ATA A[C/T]T TAT	112	T	I	Single AA Change	-0.67	Neutral	0.492	Tolerated
9830107B12Rik		rs229675177	17	48145445	T	A		ENSMUSP00000070138	160	-1	GCA [A/T]AT ACC	108	N	Y	Single AA Change	-2.24	Neutral	0.207	Tolerated
9830107B12Rik		rs245383965	17	48145448	C	T		ENSMUSP00000070138	160	-1	GCT [G/A]CA AAT	107	A	T	Single AA Change	-0.12	Neutral	0.354	Tolerated
9830107B12Rik			17	48145463	G	A		ENSMUSP00000070138	160	-1	TAT [C/T]AC TGT	102	H	Y	Single AA Change	1.48	Neutral	0.317	Tolerated
9830107B12Rik			17	48145468	A	T		ENSMUSP00000070138	160	-1	GGC A[T/A]C TAT	100	I	N	Single AA Change	-2.6	Deleterious	0.232	Tolerated
9830107B12Rik		rs227070637	17	48145486	C	T		ENSMUSP00000070138	160	-1	CTC A[G/A]G ATG	94	R	K	Single AA Change	-0.4	Neutral	0.74	Tolerated
9830107B12Rik			17	48145494	A	C		ENSMUSP00000070138	160	-1	ATG AG[T/G] AAG	91	S	R	Single AA Change	-1.45	Neutral	0.01	Damaging
9830107B12Rik		rs47867715	17	48145495	C	G		ENSMUSP00000070138	160	-1	ATG A[G/C]T AAG	91	S	T	Single AA Change	1.27	Neutral	1	Tolerated
9830107B12Rik			17	48145505	C	G		ENSMUSP00000070138	160	-1	ACT [G/C]TC ACC	88	V	L	Single AA Change	-2.42	Neutral	0.045	Damaging
9830107B12Rik			17	48145513	A	T		ENSMUSP00000070138	160	-1	AAC T[T/A]C TTC	85	F	Y	Single AA Change	-1.14	Neutral	0.183	Tolerated
9830107B12Rik			17	48145553	T	C		ENSMUSP00000070138	160	-1	GAG [A/G]AG CCA	72	K	E	Single AA Change	-1.78	Neutral	0.296	Tolerated
9830107B12Rik			17	48145556	C	T		ENSMUSP00000070138	160	-1	GCC [G/A]AG AAG	71	E	K	Single AA Change	-0.79	Neutral	0.871	Tolerated
9830107B12Rik			17	48145558	G	A		ENSMUSP00000070138	160	-1	GGT G[C/T]C GAG	70	A	V	Single AA Change	-0.91	Neutral	0.531	Tolerated
9830107B12Rik			17	48145572	C	A		ENSMUSP00000070138	160	-1	CCC TT[G/T] GTC	65	L	F	Single AA Change	-1.92	Neutral	0.264	Tolerated
9830107B12Rik		rs231383242	17	48145584	C	G		ENSMUSP00000070138	160	-1	AAC TT[G/C] TGT	61	L	F	Single AA Change	-0.63	Neutral	0.725	Tolerated
9830107B12Rik		rs108133697	17	48145598	G	C		ENSMUSP00000070138	160	-1	AAG [C/G]AA ATA	57	Q	E	Single AA Change	-1.06	Neutral	0.583	Tolerated
9830107B12Rik		rs232890174	17	48145640	A	G		ENSMUSP00000070138	160	-1	ATG [T/C]AT GAT	43	Y	H	Single AA Change	-4.42	Deleterious	0.03	Damaging
9830107B12Rik		rs259551129	17	48145642	A	C		ENSMUSP00000070138	160	-1	TGC A[T/G]G TAT	42	M	R	Single AA Change	1.2	Neutral	0.897	Tolerated
9830107B12Rik		rs226332784	17	48145643	T	A		ENSMUSP00000070138	160	-1	TGC [A/T]TG TAT	42	M	L	Single AA Change	-1.18	Neutral	0.183	Tolerated
9830107B12Rik		rs248577244	17	48145658	C	T		ENSMUSP00000070138	160	-1	ACT [G/A]TT TCT	37	V	I	Single AA Change	0.23	Neutral	0.46	Tolerated
9830107B12Rik			17	48145662	C	A		ENSMUSP00000070138	160	-1	GGC AA[G/T] ACT	35	K	N	Single AA Change	-0.17	Neutral	0.04	Damaging
9830107B12Rik			17	48145664	T	C		ENSMUSP00000070138	160	-1	GGC [A/G]AG ACT	35	K	E	Single AA Change	0.98	Neutral	1	Tolerated
9830107B12Rik		rs108563991	17	48145679	G	C		ENSMUSP00000070138	160	-1	CTT [C/G]GA GTA	30	R	G	Single AA Change	-3.65	Deleterious	0.102	Tolerated
9830107B12Rik		rs108329560	17	48145687	T	A		ENSMUSP00000070138	160	-1	CCA G[A/T]G TTA	27	E	V	Single AA Change	-3.23	Deleterious	0.122	Tolerated
A530064D06Rik	RIKEN cDNA A530064D06 gene		17	48152889	G	A		ENSMUSP00000055935	229	-1	GTC A[C/T]A CAG	213	T	I	Single AA Change	-2.3	Neutral	0	Damaging
A530064D06Rik		rs6332218	17	48163364	G	A		ENSMUSP00000055935	229	-1	AAA [C/T]AC TCA	150	H	Y	Single AA Change	-0.02	Neutral	1	Tolerated
A530064D06Rik		rs6332260	17	48163391	T	C		ENSMUSP00000055935	229	-1	ACT [A/G]AG CTT	141	K	E	Single AA Change	0.11	Neutral	0.967	Tolerated
A530064D06Rik		rs216669878	17	48166419	G	T		ENSMUSP00000055935	229	-1	AAC A[C/A]G TCA	110	T	K	Single AA Change	1.06	Neutral	0.845	Tolerated
A530064D06Rik			17	48166486	C	G		ENSMUSP00000055935	229	-1	ACT [G/C]TC ACC	88	V	L	Single AA Change	-2.55	Deleterious	0.108	Tolerated
A530064D06Rik			17	48166494	A	T		ENSMUSP00000055935	229	-1	AAC T[T/A]C TTC	85	F	Y	Single AA Change	-1.2	Neutral	0.311	Tolerated
A530064D06Rik			17	48166510	A	T		ENSMUSP00000055935	229	-1	CAG [T/A]CT TCT	80	S	T	Single AA Change	-0.58	Neutral	0.403	Tolerated
A530064D06Rik			17	48166511	C	A		ENSMUSP00000055935	229	-1	CAG CA[G/T] TCT	79	Q	H	Single AA Change	-1.21	Neutral	0.217	Tolerated
A530064D06Rik			17	48166521	A	G		ENSMUSP00000055935	229	-1	TTC C[T/C]C ATC	76	L	P	Single AA Change	-1.2	Neutral	0.153	Tolerated
A530064D06Rik			17	48166522	G	A		ENSMUSP00000055935	229	-1	TTC [C/T]TC ATC	76	L	F	Single AA Change	0.58	Neutral	0.41	Tolerated
A530064D06Rik			17	48166534	T	C		ENSMUSP00000055935	229	-1	GAG [A/G]AG CCA	72	K	E	Single AA Change	-0.93	Neutral	0.444	Tolerated
A530064D06Rik			17	48166537	C	T		ENSMUSP00000055935	229	-1	GCC [G/A]AG AAG	71	E	K	Single AA Change	-0.22	Neutral	0.777	Tolerated
A530064D06Rik			17	48166539	G	A		ENSMUSP00000055935	229	-1	AGT G[C/T]C GAG	70	A	V	Single AA Change	-0.22	Neutral	0.517	Tolerated
A530064D06Rik		rs387075206	17	48166543	T	C		ENSMUSP00000055935	229	-1	AAA [A/G]GT GCC	69	S	G	Single AA Change	-0.15	Neutral	0.434	Tolerated
A530064D06Rik			17	48166565	C	G		ENSMUSP00000055935	229	-1	AAC TT[G/C] TGT	61	L	F	Single AA Change	-0.71	Neutral	0.719	Tolerated
A530064D06Rik		rs108865253	17	48166579	G	C		ENSMUSP00000055935	229	-1	AAG [C/G]AA ATA	57	Q	E	Single AA Change	-0.68	Neutral	0.861	Tolerated
A530064D06Rik			17	48166599	C	T		ENSMUSP00000055935	229	-1	TCC A[G/A]C GAG	50	S	N	Single AA Change	-0.82	Neutral	0.069	Tolerated
A530064D06Rik			17	48166633	C	A		ENSMUSP00000055935	229	-1	TCT [G/T]TG ACA	39	V	L	Single AA Change	-1.76	Neutral	0.098	Tolerated
A530064D06Rik			17	48166668	T	A		ENSMUSP00000055935	229	-1	CCG G[A/T]G TTA	27	E	V	Single AA Change	-2.76	Deleterious	0.162	Tolerated
Trem1	triggering receptor expressed on myeloid cells 1	rs260496669	17	48237223	G	C		ENSMUSP00000038636	230	1	CCT A[G/C]T GAG	92	S	T	Single AA Change	0.04	Neutral	1	Tolerated
Trem1		rs246103136	17	48244637	A	T		ENSMUSP00000038636	230	1	AGG [A/T]CA TTT	228	T	S	Single AA Change	0.61	Neutral	1	Tolerated
Trem3	triggering receptor expressed on myeloid cells 3	rs258238748	17	48247858	C	A		ENSMUSP00000044478	183	1	CCG [C/A]TG CTG	4	L	M	Single AA Change	-0.24	Neutral	0	Damaging
Treml4	triggering receptor expressed on myeloid cells-like 4	rs47985017	17	48269419	C	G		ENSMUSP00000118772	264	1	GCT C[C/G]G CTC	150	P	R	Single AA Change	-0.53	Neutral	0.412	Tolerated
Treml4		rs51423278	17	48272810	A	C		ENSMUSP00000118772	264	1	AGG [A/C]GT GGC	225	S	R	Single AA Change	-0.53	Neutral	0.747	Tolerated
Treml2	triggering receptor expressed on myeloid cells-like 2	rs51441262	17	48308002	A	G		ENSMUSP00000128215	329	1	ACT [A/G]TG TTC	172	M	V	Single AA Change	0.76	Neutral	1	Tolerated
Treml2		rs33261014	17	48308023	A	G		ENSMUSP00000128215	329	1	ACC [A/G]TG TTC	179	M	V	Single AA Change	1.14	Neutral	1	Tolerated
Treml2		rs33409867	17	48308096	T	C		ENSMUSP00000128215	329	1	TTC A[T/C]C GAT	203	I	T	Single AA Change	1.13	Neutral	1	Tolerated
B430306N03Rik	RIKEN cDNA B430306N03 gene	rs49656022	17	48316747	A	C		ENSMUSP00000054890	289	1	CAG AA[A/C] CCA	25	K	N	Single AA Change	0.56	Neutral	0.345	Tolerated
B430306N03Rik			17	48316752	A	T		ENSMUSP00000054890	289	1	CCA G[A/T]G TTA	27	E	V	Single AA Change	-2.06	Neutral	0.21	Tolerated
B430306N03Rik		rs51086684	17	48316763	G	A		ENSMUSP00000054890	289	1	CGA [G/A]CA CAG	31	A	T	Single AA Change	-0.09	Neutral	0.525	Tolerated
B430306N03Rik		rs51026718	17	48316820	G	A		ENSMUSP00000054890	289	1	TCC [G/A]AT GAG	50	D	N	Single AA Change	0.28	Neutral	0.51	Tolerated
B430306N03Rik			17	48316841	C	G		ENSMUSP00000054890	289	1	AAG [C/G]AA ATA	57	Q	E	Single AA Change	-1.23	Neutral	0.316	Tolerated
B430306N03Rik		rs50110195	17	48316863	T	C		ENSMUSP00000054890	289	1	TAC C[T/C]C TTC	64	L	P	Single AA Change	-0.81	Neutral	0.103	Tolerated
Trem2	triggering receptor expressed on myeloid cells 2	rs13466588	17	48348729	G	T		ENSMUSP00000108863	249	1	GAC [G/T]CG GGC	105	A	S	Single AA Change	-1.2	Neutral	0.259	Tolerated
Trem2		rs51107008	17	48348780	C	A		ENSMUSP00000108863	249	1	CTG [C/A]AG AAA	122	Q	K	Single AA Change	-0.1	Neutral	0.3	Tolerated
Trem2		rs108080490	17	48351151	T	G		ENSMUSP00000108863	249	1	TCA [T/G]CG AGT	148	S	A	Single AA Change	-0.76	Neutral	0.091	Tolerated
Trem2		rs107649577	17	48351152	C	A		ENSMUSP00000108863	249	1	TCA T[C/A]G AGT	148	S	*	Nonsense	NA	NA	NA	NA
Trem2		rs49596616	17	48351821	A	G		ENSMUSP00000108863	249	1	TGC [A/G]GC CAG	205	S	G	Single AA Change	-0.04	Neutral	0.211	Tolerated
Trem2		rs48617842	17	48351863	G	A		ENSMUSP00000108863	249	1	GCC [G/A]GG AAC	219	G	R	Single AA Change	0.37	Neutral	0.737	Tolerated
Treml1	triggering receptor expressed on myeloid cells-like 1	rs227604892	17	48359948	CCTGCTGCTGCTGCTGCTGCT	CCTGCTGCTGCTGCTGCT		ENSMUSP00000024792	322	1	TGC TA[CCTGCTGCTGCTGCTGCTGCT/CCTGCTGCTGCTGCTGCT]C CTG	5	L	.	Deletion	1.07	Neutral	NA	NA
Treml1		rs47275118	17	48365542	G	A		ENSMUSP00000024792	322	1	TTG [G/A]CC CTG	190	A	T	Single AA Change	-0.82	Neutral	0.007	Damaging
Treml1		rs50251744	17	48366900	C	G		ENSMUSP00000024792	322	1	CAA A[C/G]T CCA	318	T	S	Single AA Change	-0.9	Neutral	0.077	Tolerated
Nfya	nuclear transcription factor-Y alpha	rs50209244	17	48392929	A	T		ENSMUSP00000124115	208	-1	CAA GA[T/A] CGA	23	D	E	Single AA Change	0.41	Neutral	NA	NA
Oard1	O-acyl-ADP-ribose deacylase 1	rs13462112	17	48410873	C	G		ENSMUSP00000039280	152	1	GCC A[C/G]C CGC	3	T	S	Single AA Change	0.58	Neutral	1	Tolerated
Unc5cl	unc-5 family C-terminal like	rs48153295	17	48459736	T	C		ENSMUSP00000074159	518	1	AAG C[T/C]G GAT	46	L	P	Single AA Change	0.06	Neutral	0.112	Tolerated
Lrfn2	leucine rich repeat and fibronectin type III domain containing 2	rs217390736	17	49070259	C	A		ENSMUSP00000047573	788	1	GGT [C/A]TG GTC	123	L	M	Single AA Change	-0.86	Neutral	0.164	Tolerated
Rftn1	raftlin lipid raft linker 1	rs33413847	17	49994406	T	C		ENSMUSP00000046524	554	-1	AGC [A/G]AC AAG	472	N	D	Single AA Change	1.15	Neutral	1	Tolerated
Kcnh8	potassium voltage-gated channel, subfamily H (eag-related), member 8	rs107818336	17	52956716	C	G		ENSMUSP00000049206	1102	1	AAG A[C/G]C TAT	747	T	S	Single AA Change	0.32	Neutral	1	Tolerated
Pp2d1	protein phosphatase 2C-like domain containing 1	rs51116346	17	53507986	T	C		ENSMUSP00000056682	620	-1	GAA A[A/G]T GAG	570	N	S	Single AA Change	0.5	Neutral	0.76	Tolerated
Pp2d1		rs49816456	17	53515555	G	C		ENSMUSP00000056682	620	-1	TCT A[C/G]G TAT	161	T	R	Single AA Change	-1.7	Neutral	0.016	Damaging
Sgo1	shugoshin 1	rs13465307	17	53676965	C	A		ENSMUSP00000024736	517	-1	GTG [G/T]CT CTG	462	A	S	Single AA Change	0.86	Neutral	1	Tolerated
Sgo1		rs13465306	17	53679006	A	T		ENSMUSP00000024736	517	-1	GAG [T/A]CA GAG	386	S	T	Single AA Change	-0.34	Neutral	0.674	Tolerated
Sgo1		rs3671918	17	53683570	A	G		ENSMUSP00000024736	517	-1	TTG [T/C]CA GGG	134	S	P	Single AA Change	-0.52	Neutral	0.157	Tolerated
Sult1c2	sulfotransferase family, cytosolic, 1C, member 2	rs8274009	17	53838433	G	A		ENSMUSP00000023886	296	-1	TGC [C/T]GG CGA	72	R	W	Single AA Change	-3.71	Deleterious	0.001	Damaging
St6gal2	beta galactoside alpha 2,6 sialyltransferase 2	rs50916094	17	55482110	A	C		ENSMUSP00000025000	524	1	GAG AG[A/C] CGT	48	R	S	Single AA Change	1.25	Neutral	0.15	Tolerated
Vmn2r118	vomeronasal 2, receptor 118	rs51874636	17	55592836	T	A		ENSMUSP00000131128	853	-1	AGA AG[A/T] GTT	689	R	S	Single AA Change	-3.97	Deleterious	0.045	Damaging
Vmn2r118		rs33324903	17	55608448	C	T		ENSMUSP00000131128	853	-1	GAG [G/A]AC ATG	501	D	N	Single AA Change	-2.75	Deleterious	0.161	Tolerated
Vmn2r118		rs33505540	17	55610352	T	G		ENSMUSP00000131128	853	-1	CAC [A/C]GT TTT	387	S	R	Single AA Change	-0.11	Neutral	0.576	Tolerated
Vmn2r118		rs33182437	17	55610587	C	G		ENSMUSP00000131128	853	-1	ACA AG[G/C] GAG	308	R	S	Single AA Change	1.74	Neutral	0.982	Tolerated
Vmn2r118		rs33055689	17	55624584	A	C		ENSMUSP00000131128	853	-1	AGA G[T/G]A AAA	30	V	G	Single AA Change	-3.85	Deleterious	0.007	Damaging
Vmn2r118		rs33691292	17	55624614	T	G		ENSMUSP00000131128	853	-1	TGC A[A/C]T TCA	20	N	T	Single AA Change	-0.46	Neutral	0.409	Tolerated
Vmn2r118		rs33551270	17	55624629	G	A		ENSMUSP00000131128	853	-1	CTC C[C/T]T CTT	15	P	L	Single AA Change	-2.84	Deleterious	0.028	Damaging
Pot1b	protection of telomeres 1B	rs46075731	17	55672845	G	T		ENSMUSP00000084089	640	-1	CAA C[C/A]A CTC	337	P	Q	Single AA Change	1.45	Neutral	1	Tolerated
Fsd1	fibronectin type 3 and SPRY domain-containing protein		17	55995446	G	T		ENSMUSP00000011733	496	1	AAG [G/T]TC CAA	297	V	F	Single AA Change	-1.07	Neutral	0.036	Damaging
Plin4	perilipin 4		17	56106902	A	G		ENSMUSP00000002908	1403	-1	GCT G[T/C]G AAC	241	V	A	Single AA Change	-0.72	Neutral	0.309	Tolerated
Ticam1	toll-like receptor adaptor molecule 1		17	56270138	TGGGAAGGATGGAGGCTGAGGGAAGGATGGAGGCTGAGGGAAGCATGGAGGCTGAGGGAAGGATGGAGGCTG	TGGGAAGGATGGAGGCTGAGGGAAGCATGGAGGCTGAGGGAAGGATGGAGGCTG		ENSMUSP00000055104	732	-1	CCA [CAGCCTCCATCCTTCCCTCAGCCTCCATGCTTCCCTCAGCCTCCATCCTTCCCTCAGCCTCCATCCTTCCCA/CAGCCTCCATCCTTCCCTCAGCCTCCATGCTTCCCTCAGCCTCCATCCTTCCCA] CTG	639	FPQPPS	.	Deletion	-3.38	Deleterious	NA	NA
Ticam1			17	56271276	G	A		ENSMUSP00000055104	732	-1	GTT C[C/T]A GAG	273	P	L	Single AA Change	-2.43	Neutral	0.005	Damaging
Safb2	scaffold attachment factor B2	rs48478805	17	56564569	G	T		ENSMUSP00000074953	991	-1	GGA GA[C/A] GGC	861	D	E	Single AA Change	-1.76	Neutral	NA	NA
Safb	scaffold attachment factor B		17	56593982	A	C		ENSMUSP00000138277	939	1	GAC [A/C]GC ACT	163	S	R	Single AA Change	-2.56	Deleterious	0.006	Damaging
Lonp1	lon peptidase 1, mitochondrial	Catsperd	cation channel sperm associated auxiliary subunit delta	rs13475187	17	56622043	C	T		ENSMUSP00000041814	949	-1	CTG [G/A]GC CCC	240	G	S	Single AA Change	1.9	Neutral	1	Tolerated
Catsperd	cation channel sperm associated auxiliary subunit delta		17	56628213	G	A		ENSMUSP00000108603	805	1	GCA [G/A]CA GTG	9	A	T	Single AA Change	-1.13	Neutral	0.014	Damaging
Acsbg2	acyl-CoA synthetase bubblegum family member 2	rs33292089	17	56862872	A	G		ENSMUSP00000042352	667	-1	CTG T[T/C]G ATT	165	L	S	Single AA Change	2.43	Neutral	0.879	Tolerated
Acer1	alkaline ceramidase 1		17	56958910	C	T		ENSMUSP00000062037	273	-1	TTC [G/A]TC AAG	122	V	I	Single AA Change	0.73	Neutral	0.89	Tolerated
Clpp	caseinolytic mitochondrial matrix peptidase proteolytic subunit	rs107989929	17	56990407	A	G		ENSMUSP00000002735	272	1	GTG C[A/G]T TTC	27	H	R	Single AA Change	0.75	Neutral	1	Tolerated
Pspn	persephin	rs33617809	17	56999623	T	C		ENSMUSP00000002740	156	-1	GCC C[A/G]T ACC	102	H	R	Single AA Change	3.6	Neutral	1	Tolerated
Tnfsf9	tumor necrosis factor (ligand) superfamily, member 9	rs33216442	17	57105855	C	A		ENSMUSP00000040412	309	1	ACA [C/A]AA CAG	142	Q	K	Single AA Change	-1.11	Neutral	0.669	Tolerated
C3	complement component 3	rs107650602	17	57209602	C	T		ENSMUSP00000024988	1663	-1	GGC C[G/A]A GGC	1339	R	Q	Single AA Change	1.78	Neutral	1	Tolerated
C3		rs52547087	17	57222797	T	C		ENSMUSP00000024988	1663	-1	TGT [A/G]TT GGC	560	I	V	Single AA Change	0.13	Neutral	0.302	Tolerated
Tmem232	transmembrane protein 232	rs47821319	17	65382453	C	A		ENSMUSP00000055652	675	-1	CCT [G/T]CA AAA	556	A	S	Single AA Change	-0.04	Neutral	0.837	Tolerated
Tmem232		rs49652396	17	65382495	C	T		ENSMUSP00000055652	675	-1	GAA [G/A]TG GAC	542	V	M	Single AA Change	0.29	Neutral	0.194	Tolerated
Ppp4r1	protein phosphatase 4, regulatory subunit 1	rs33596066	17	65829437	G	A		ENSMUSP00000072848	951	1	ACT [G/A]GT GGT	547	G	S	Single AA Change	1.2	Neutral	0.716	Tolerated
Ralbp1	ralA binding protein 1	rs48356103	17	65850047	A	G		ENSMUSP00000024905	648	-1	GGC A[T/C]A GGC	617	I	T	Single AA Change	0.5	Neutral	0.773	Tolerated
Ddx11	DEAD/H box helicase 11	rs33505535	17	66148654	G	A		ENSMUSP00000130440	880	1	ATG [G/A]TG GAG	657	V	M	Single AA Change	1.7	Neutral	1	Tolerated
Lama1	laminin, alpha 1	rs33387924	17	67752883	G	A		ENSMUSP00000043957	3083	1	TTT [G/A]AT ACC	656	D	N	Single AA Change	1.04	Neutral	0.994	Tolerated
Lama1		rs49275792	17	67784049	G	A		ENSMUSP00000043957	3083	1	GAA G[G/A]G ATT	1628	G	E	Single AA Change	-1.83	Neutral	0.76	Tolerated
Lama1		rs33469255	17	67795272	A	G		ENSMUSP00000043957	3083	1	GTC [A/G]GT ACC	1964	S	G	Single AA Change	-1.41	Neutral	0.197	Tolerated
Lama1		rs51346535	17	67796753	A	G		ENSMUSP00000043957	3083	1	AGC [A/G]TG GAT	1990	M	V	Single AA Change	0.32	Neutral	1	Tolerated
Lama1		rs51916499	17	67796766	T	C		ENSMUSP00000043957	3083	1	ATT A[T/C]G AAG	1994	M	T	Single AA Change	1.95	Neutral	1	Tolerated
Lama1		rs29522329	17	67799130	T	C		ENSMUSP00000043957	3083	1	CAA G[T/C]G GCG	2120	V	A	Single AA Change	3.74	Neutral	1	Tolerated
Lama1		rs33472354	17	67821662	T	G		ENSMUSP00000043957	3083	1	AAT [T/G]CC GTT	3005	S	A	Single AA Change	-0.25	Neutral	0.891	Tolerated
Lama1		rs47272464	17	67822294	A	G		ENSMUSP00000043957	3083	1	CAC [A/G]TC AAA	3033	I	V	Single AA Change	0.31	Neutral	1	Tolerated
Arhgap28	Rho GTPase activating protein 28		17	67901299	TCAGCAGCAGCAGCAGCAGCAG	TCAGCAGCAGCAGCAGCAGCAGCAGCAGCAG		ENSMUSP00000024840	729	-1	CCC ACTGCTGCTGCTGCTGCTGCTG[-/CTGCTGCTG]AA GTC	101	T	TAAA	Insertion	-2.51	Deleterious	NA	NA
Arhgap28			17	67901301	AGCAGC	AGCAGCGGCGGCAGC		ENSMUSP00000024840	729	-1	GCT GCTGC[-/GCTGCCGCC]T GAA	105	A	AAAA	Insertion	-2.51	Deleterious	NA	NA
Arhgap28			17	67901307	AGCAGCAGC	AGCAGCAGCCGCAGCAGC		ENSMUSP00000024840	729	-1	GCT GCTGCTGC[-/GCTGCTGCG]T GCT	102	A	AAAA	Insertion	-2.51	Deleterious	NA	NA
Arhgap28		rs217472608	17	67901339	A	C		ENSMUSP00000024840	729	-1	GCG [T/G]CG CAG	95	S	A	Single AA Change	-0.37	Neutral	0.157	Tolerated
Gm16519	ribosomal protein L12 pseudogene	rs48918194	17	70929073	C	G		ENSMUSP00000089637	162	1	TTC [C/G]AC CCC	6	H	D	Single AA Change	5.11	Neutral	1	Tolerated
Gm16519		rs51130961	17	70929094	A	G		ENSMUSP00000089637	162	1	GTC [A/G]TG TAC	13	M	V	Single AA Change	2.06	Neutral	1	Tolerated
Gm16519		rs46376673	17	70929328	A	G		ENSMUSP00000089637	162	1	AGG [A/G]AG AAG	91	K	E	Single AA Change	-3.44	Deleterious	0.025	Damaging
Gm16519		rs227294457	17	70929334	CAGAA	CAGAAGAA		ENSMUSP00000089637	162	1	AAG CAGAA[-/GAA]C ATT	93	Q	QK	Insertion	12.25	Neutral	NA	NA
Gm16519		rs259874802	17	70929338	A	AGAG		ENSMUSP00000089637	162	1	CAG AA[-/GAG]C ATT	94	N	KS	Multiple AA Change	7.9	Neutral	NA	NA
Gm16519		rs33180221	17	70929470	G	T		ENSMUSP00000089637	162	1	GGC T[G/T]C AAT	138	C	F	Single AA Change	-9.62	Deleterious	0.009	Damaging
Emilin2	elastin microfibril interfacer 2	rs49743770	17	71255233	T	C		ENSMUSP00000024849	1074	-1	CCC [A/G]CT CTG	925	T	A	Single AA Change	0.1	Neutral	0.532	Tolerated
Emilin2		rs47891996	17	71255989	T	C		ENSMUSP00000024849	1074	-1	GTA [A/G]CC ACC	917	T	A	Single AA Change	0.47	Neutral	1	Tolerated
Emilin2		rs33488812	17	71256548	T	C		ENSMUSP00000024849	1074	-1	CAG C[A/G]G CCA	834	Q	R	Single AA Change	0.03	Neutral	1	Tolerated
Emilin2		rs33550769	17	71273745	G	A		ENSMUSP00000024849	1074	-1	CCC G[C/T]G GCT	662	A	V	Single AA Change	0.96	Neutral	0.364	Tolerated
Emilin2		rs33068573	17	71274018	A	C		ENSMUSP00000024849	1074	-1	AGT G[T/G]A GAG	571	V	G	Single AA Change	-0.43	Neutral	0.39	Tolerated
Emilin2		rs33256687	17	71274283	T	C		ENSMUSP00000024849	1074	-1	GGG [A/G]CC ATC	483	T	A	Single AA Change	-0.56	Neutral	0.868	Tolerated
Emilin2		rs47512214	17	71274957	C	G		ENSMUSP00000024849	1074	-1	CCC A[G/C]C AGC	258	S	T	Single AA Change	-0.6	Neutral	0.574	Tolerated
Emilin2		rs48299990	17	71275186	G	A		ENSMUSP00000024849	1074	-1	GAA [C/T]TT CAG	182	L	F	Single AA Change	-0.05	Neutral	0.398	Tolerated
Emilin2		rs50897581	17	71275215	A	G		ENSMUSP00000024849	1074	-1	CAG G[T/C]T GCA	172	V	A	Single AA Change	0.1	Neutral	0.787	Tolerated
Emilin2		rs51301614	17	71275216	C	T		ENSMUSP00000024849	1074	-1	CAG [G/A]TT GCA	172	V	I	Single AA Change	-0.25	Neutral	0.456	Tolerated
Emilin2		rs45742495	17	71275246	A	G		ENSMUSP00000024849	1074	-1	TTG [T/C]CC CCA	162	S	P	Single AA Change	0.82	Neutral	0.398	Tolerated
Emilin2		rs49041973	17	71280710	A	G		ENSMUSP00000024849	1074	-1	CCA [T/C]CA GCT	136	S	P	Single AA Change	1.89	Neutral	1	Tolerated
Alk	anaplastic lymphoma kinase	rs51467189	17	72380150	T	A		ENSMUSP00000083840	1621	-1	TCC [A/T]TG GAG	232	M	L	Single AA Change	0.07	Neutral	1	Tolerated
Alk		rs33592590	17	72603216	A	G		ENSMUSP00000083840	1621	-1	GAG G[T/C]A GCG	165	V	A	Single AA Change	0.24	Neutral	1	Tolerated
Alk		rs33365774	17	72603368	A	C		ENSMUSP00000083840	1621	-1	GCA GA[T/G] GGA	114	D	E	Single AA Change	0.15	Neutral	0.75	Tolerated
Alk		rs108923499	17	72603645	C	T		ENSMUSP00000083840	1621	-1	TCC G[G/A]A GCT	22	G	E	Single AA Change	-0.4	Neutral	0.009	Damaging
Capn13	calpain 13	rs240101237	17	73333502	G	GAGT		ENSMUSP00000092832	665	-1	GTG C[-/ACT]CC CAG	408	P	HS	Multiple AA Change	1.35	Neutral	NA	NA
Spast	spastin	rs108390578	17	74339347	A	C		ENSMUSP00000024869	614	1	CCA G[A/C]G CCC	104	E	A	Single AA Change	0.45	Neutral	0.636	Tolerated
Ttc27	tetratricopeptide repeat domain 27	rs6192823	17	74770280	T	C		ENSMUSP00000024882	847	1	CAG A[T/C]G TCA	390	M	T	Single AA Change	0.62	Neutral	0.477	Tolerated
Ttc27		rs48262449	17	74862076	T	G		ENSMUSP00000024882	847	1	TCC A[T/G]T CCC	784	I	S	Single AA Change	2.37	Neutral	0.965	Tolerated
Vit	Vitrin	rs13483116	17	78534649	C	T		ENSMUSP00000024880	650	1	GTT C[C/T]C ACT	6	P	L	Single AA Change	0.98	Neutral	1	Tolerated
Vit		rs50476444	17	78566164	A	G		ENSMUSP00000024880	650	1	GCA [A/G]TT CAC	90	I	V	Single AA Change	-0.15	Neutral	1	Tolerated
Vit		rs51799466	17	78586733	A	G		ENSMUSP00000024880	650	1	GCT C[A/G]A GCT	188	Q	R	Single AA Change	-0.62	Neutral	0.722	Tolerated
Vit		rs47509655	17	78586754	T	C		ENSMUSP00000024880	650	1	GAG G[T/C]C ACC	195	V	A	Single AA Change	0.77	Neutral	1	Tolerated
Vit		rs50454321	17	78586765	T	C		ENSMUSP00000024880	650	1	AGA [T/C]CC ACC	199	S	P	Single AA Change	0.66	Neutral	0.138	Tolerated
Vit		rs49662649	17	78586799	A	G		ENSMUSP00000024880	650	1	ACC A[A/G]C AGC	210	N	S	Single AA Change	0.28	Neutral	1	Tolerated
Vit		rs45906836	17	78605462	A	G		ENSMUSP00000024880	650	1	ACC [A/G]GC ATC	275	S	G	Single AA Change	-2.8	Deleterious	0.07	Tolerated
Vit		rs108284749	17	78622831	C	G		ENSMUSP00000024880	650	1	AGG GA[C/G] ATA	408	D	E	Single AA Change	2.16	Neutral	1	Tolerated
Vit		rs219376511	17	78622833	T	A		ENSMUSP00000024880	650	1	GAC A[T/A]A CAG	409	I	K	Single AA Change	1.84	Neutral	1	Tolerated
Vit		rs239347294	17	78622834	A	G		ENSMUSP00000024880	650	1	GAC AT[A/G] CAG	409	I	M	Single AA Change	0.89	Neutral	0.061	Tolerated
Vit		rs33050436	17	78624897	A	G		ENSMUSP00000024880	650	1	AGC [A/G]TG GGG	478	M	V	Single AA Change	2.58	Neutral	1	Tolerated
Strn		rs29501702	17	78670365	T	A		ENSMUSP00000117663	267	-1	AAG AG[A/T] CAA	195	R	S	Single AA Change	0.89	Neutral	0.359	Tolerated
Strn	striatin, calmodulin binding protein	rs47813641	17	78682893	C	A		ENSMUSP00000120830	780	-1	GAT [G/T]TC AGT	244	V	F	Single AA Change	2.01	Neutral	0.788	Tolerated
Heatr5b	HEAT repeat containing 5B	rs50313463	17	78762089	A	G		ENSMUSP00000094882	2070	-1	GCC A[T/C]G AAA	1743	M	T	Single AA Change	1.44	Neutral	0.608	Tolerated
Gpatch11	G patch domain containing 11	rs221890228	17	78842166	CGAGGAAGAGGAAGAGGAA	CGAGGAAGAGGAAGAGGAAGAGGAA		ENSMUSP00000126814	264	1	GAG ACCGAGGAAGAGGAAGAGGAA[-/GAGGAA] AAG	198	T	TEE	Insertion	2.47	Neutral	NA	NA
Gpatch11			17	78842177	AAGAGG	AAGAGGCAGAGG		ENSMUSP00000126814	264	1	GAG GAAGAGG[-/CAGAGG]AA AAG	202	E	EEA	Insertion	0.47	Neutral	NA	NA
Eif2ak2	eukaryotic translation initiation factor 2-alpha kinase 2	rs232152510	17	78874039	A	T		ENSMUSP00000024884	515	-1	TTC G[T/A]T GGT	93	V	D	Single AA Change	0.16	Neutral	0.063	Tolerated
Eif2ak2		rs251193606	17	78874040	C	A		ENSMUSP00000024884	515	-1	TTC [G/T]TT GGT	93	V	F	Single AA Change	-1.34	Neutral	0.197	Tolerated
Eif2ak2		rs217056248	17	78874042	A	G		ENSMUSP00000024884	515	-1	TTG T[T/C]C GTT	92	F	S	Single AA Change	1.78	Neutral	0.806	Tolerated
Eif2ak2		rs239341005	17	78874043	A	G		ENSMUSP00000024884	515	-1	TTG [T/C]TC GTT	92	F	L	Single AA Change	0	Neutral	0.698	Tolerated
Eif2ak2		rs50614138	17	78876249	C	T		ENSMUSP00000024884	515	-1	GGT A[G/A]A TCA	57	R	K	Single AA Change	1.04	Neutral	0.881	Tolerated
Sult6b1	sulfotransferase family, cytosolic, 6B, member 1	rs46691280	17	78889009	T	C		ENSMUSP00000132823	303	-1	TCC [A/G]CT CAG	235	T	A	Single AA Change	0.15	Neutral	0.71	Tolerated
Sult6b1		rs51444952	17	78905559	C	T		ENSMUSP00000132823	303	-1	TAC [G/A]CA TGT	88	A	T	Single AA Change	1.53	Neutral	0.572	Tolerated
Cebpz	CCAAT/enhancer binding protein zeta	rs33436346	17	78922301	C	T		ENSMUSP00000024885	1052	-1	AAA [G/A]CA AAA	875	A	T	Single AA Change	0.43	Neutral	1	Tolerated
Cebpz		rs46557205	17	78931423	T	C		ENSMUSP00000024885	1052	-1	AAA G[A/G]A ACA	652	E	G	Single AA Change	-1.92	Neutral	0.075	Tolerated
Cebpz		rs33267434	17	78934959	G	C		ENSMUSP00000024885	1052	-1	TGT G[C/G]A GAA	422	A	G	Single AA Change	-0.77	Neutral	0.708	Tolerated
Cebpz		rs48837898	17	78935272	A	T		ENSMUSP00000024885	1052	-1	GAG [T/A]TG TCC	318	L	M	Single AA Change	-0.39	Neutral	0.214	Tolerated
Cebpz		rs33230567	17	78935637	A	G		ENSMUSP00000024885	1052	-1	GAG C[T/C]G CAG	196	L	P	Single AA Change	2.78	Neutral	1	Tolerated
Cebpz		rs33690045	17	78935788	G	C		ENSMUSP00000024885	1052	-1	GTA [C/G]CA GAA	146	P	A	Single AA Change	0.14	Neutral	0.475	Tolerated
Cebpz		rs52442644	17	78935890	T	C		ENSMUSP00000024885	1052	-1	AAC [A/G]CC AGC	112	T	A	Single AA Change	-0.21	Neutral	0.836	Tolerated
Ndufaf7	NADH:ubiquinone oxidoreductase complex assembly factor 7	rs49410700	17	78942246	G	A		ENSMUSP00000024887	436	1	CCA [G/A]TC TCC	191	V	I	Single AA Change	0	Neutral	1	Tolerated
Ndufaf7		rs50621970	17	78946381	G	A		ENSMUSP00000024887	436	1	CTG C[G/A]C AGA	336	R	H	Single AA Change	-3.59	Deleterious	0.031	Damaging
Ndufaf7		rs51200306	17	78946888	A	G		ENSMUSP00000024887	436	1	GAT A[A/G]A GCA	370	K	R	Single AA Change	-0.79	Neutral	0.28	Tolerated
Prkd3	protein kinase D3	rs46546097	17	78971814	A	G		ENSMUSP00000112775	297	-1	AAA C[T/C]C AAA	296	L	P	Single AA Change	0.65	Neutral	0.093	Tolerated
Qpct	glutaminyl-peptide cyclotransferase (glutaminyl cyclase)	rs50031980	17	79052288	T	G		ENSMUSP00000038732	362	1	AAG C[T/G]C GTC	8	L	R	Single AA Change	1.54	Neutral	1	Tolerated
Qpct		rs46117584	17	79077516	G	A		ENSMUSP00000038732	362	1	CTC C[G/A]G CTA	195	R	Q	Single AA Change	3.04	Neutral	1	Tolerated
Eml4	echinoderm microtubule associated protein like 4	rs13472009	17	83477922	T	C		ENSMUSP00000094528	988	1	AAC [T/C]CT CCT	908	S	P	Single AA Change	1.1	Neutral	0.28	Tolerated
Eml4		rs13483135	17	83478060	G	A		ENSMUSP00000094528	988	1	AGC [G/A]AA GAC	954	E	K	Single AA Change	0.09	Neutral	0.115	Tolerated
Cox7a2l	cytochrome c oxidase subunit 7A2 like		17	83502723	GA	GATGGGCA		ENSMUSP00000131584	134	-1	GGT TT[-/TGCCCA]C CAC	95	F	LPI	Multiple AA Change	15.07	Neutral	NA	NA
Thada	thyroid adenoma associated	rs29757329	17	84222694	C	A		ENSMUSP00000041701	1938	-1	CAA G[G/T]A AAC	1749	G	V	Single AA Change	0.3	Neutral	0.025	Damaging
Thada		rs29749930	17	84444488	A	T		ENSMUSP00000041701	1938	-1	TTA GA[T/A] ATG	353	D	E	Single AA Change	0.58	Neutral	1	Tolerated
Abcg5	ATP binding cassette subfamily G member 5	rs49200427	17	84670282	G	A		ENSMUSP00000069495	652	-1	CCC A[C/T]G GTT	354	T	M	Single AA Change	0.61	Neutral	0.111	Tolerated
Lrpprc	leucine-rich PPR-motif containing	rs33393440	17	84767082	T	C		ENSMUSP00000107927	1392	-1	AAC [A/G]AA GTG	466	K	E	Single AA Change	2.64	Neutral	1	Tolerated
Lrpprc		rs50849075	17	84777084	T	A		ENSMUSP00000107927	1392	-1	AGG G[A/T]T CTT	67	D	V	Single AA Change	-2.5	Deleterious	0.003	Damaging
Lrpprc		rs49716888	17	84777129	C	A		ENSMUSP00000107927	1392	-1	GAG C[G/T]T CTG	52	R	L	Single AA Change	2.45	Neutral	1	Tolerated
Six3	sine oculis-related homeobox 3		17	85621354	AGCGGCGGCGGCGGCGGCG	AGCGGCGGCGGCGGCGGCGGCG		ENSMUSP00000125169	347	1	GCG AGCGGCGGCGGCGGCGGCG[-/GCG]CG GGA	39	S	SG	Insertion	-0.47	Neutral	NA	NA
Six3			17	85621355	GCG	GCGCCG		ENSMUSP00000125169	347	1	GCG AGCG[-/CCG]GC GGC	39	S	SA	Insertion	-0.38	Neutral	NA	NA
Six3			17	85621370	GCGC	GCGCCGC		ENSMUSP00000125169	347	1	GGC GGCGC[-/CGC]G GGA	44	G	GA	Insertion	-0.14	Neutral	NA	NA
Epas1	endothelial PAS domain protein 1	rs33122370	17	86825646	T	C		ENSMUSP00000024954	874	1	TGG G[T/C]C TCG	439	V	A	Single AA Change	-0.05	Neutral	1	Tolerated
Epas1		rs33556579	17	86825648	T	G		ENSMUSP00000024954	874	1	GTC [T/G]CG GGG	440	S	A	Single AA Change	-0.31	Neutral	0.901	Tolerated
Epas1		rs49708917	17	86825718	A	G		ENSMUSP00000024954	874	1	GCA G[A/G]C ACC	463	D	G	Single AA Change	-0.67	Neutral	0.215	Tolerated
Epas1		rs46127650	17	86829391	G	A		ENSMUSP00000024954	874	1	AGG A[G/A]C TCA	794	S	N	Single AA Change	0.01	Neutral	0.382	Tolerated
Tmem247	transmembrane protein 247	rs13472549	17	86917481	G	A		ENSMUSP00000039338	211	1	GAC A[G/A]G GAG	6	R	K	Single AA Change	-2.05	Neutral	0	Damaging
Tmem247		rs51172764	17	86918582	A	G		ENSMUSP00000039338	211	1	CCT C[A/G]C CAG	150	H	R	Single AA Change	1.66	Neutral	1	Tolerated
Pigf	phosphatidylinositol glycan anchor biosynthesis, class F	rs13471604	17	87021922	C	A		ENSMUSP00000024957	219	-1	GTC T[G/T]C TTC	86	C	F	Single AA Change	1.56	Neutral	0.499	Tolerated
Mcfd2	multiple coagulation factor deficiency 2	rs46284966	17	87257106	T	C		ENSMUSP00000117105	120	-1	AGA C[A/G]G TGC	116	Q	R	Single AA Change	-1.3	Neutral	0	Damaging
Ttc7	tetratricopeptide repeat domain 7	rs238667481	17	87370732	CTGCTGATG	CTG		ENSMUSP00000115351	822	1	GCT G[CTGCTGATG/CTG]AT GAT	810	AD	.	Deletion	1.28	Neutral	NA	NA
Stpg4	sperm tail PG rich repeat containing 4	rs33281658	17	87422731	G	A		ENSMUSP00000044250	247	-1	TTT A[C/T]T GAA	62	T	I	Single AA Change	2.38	Neutral	0.975	Tolerated
Stpg4		rs33585514	17	87422742	G	T		ENSMUSP00000044250	247	-1	CAT TT[C/A] AGG	58	F	L	Single AA Change	0.91	Neutral	1	Tolerated
Gm10184	karyopherin (importin) alpha 2 pseudogene		17	89910234	C	T		ENSMUSP00000137310	529	-1	ATG C[G/A]T CGC	28	R	H	Single AA Change	-4.47	Deleterious	0	Damaging
