# Supplementary material for: Identification of quantitative trait loci for survival in the mutant dynactin p150Glued mouse model of motor neuron disease
Source: PLoS One. 2022 Sep 15;17(9):e0274615. doi: 10.1371/journal.pone.0274615 (PMC9477371; doi:10.1371/journal.pone.0274615)
Supplement: S6 Table — (XLSX) [file pone.0274615.s009.xlsx]

## Sheet: Supplementary Table 6
Supplementary Table 6. Gene locations in the Chromosome 18 QTL where SJL mice demonstrate non-synonymous variations.
Gene	Gene Name	dbSNP_ID	Chr	Loc GRCm38	C57BL6	SJL	Zygosity	Protein ID	Length	Strand	Codon Change	Position	Residue C57BL6	Residue SJL	Type	Provean Score	Prediction (cutoff= -2.5)	SIFT Score	Prediction (cutoff=0.05)
Gm10036	ribosomal protein L11 pseudogene	rs253966632	18	15833130	A	G		ENSMUSP00000078670	178	1	CAC [A/G]TT GAC	113	I	V	Single AA Change	-0.87	Neutral	0.002	Damaging
Gm10036		rs223039338	18	15833137	C	T		ENSMUSP00000078670	178	1	GAC C[C/T]G GGC	115	P	L	Single AA Change	6.34	Neutral	1	Tolerated
Asxl3	ASXL transcriptional regulator 3	rs30070870	18	22523552	A	C		ENSMUSP00000095260	2204	1	GAA [A/C]CA GAC	1540	T	P	Single AA Change	-0.82	Neutral	0.088	Tolerated
Pik3c3	phosphatidylinositol 3-kinase catalytic subunit type 3	rs49405313	18	30342741	A	G		ENSMUSP00000089601	848	1	AAA AT[A/G]	848	I	M	Single AA Change	-0.09	Neutral	0.562	Tolerated
Sap130	Sin3A associated protein	rs31598493	18	31698848	C	T		ENSMUSP00000136842	1057	1	GAA G[C/T]G GAG	797	A	V	Single AA Change	-0.49	Neutral	1	Tolerated
Sap130		rs31603797	18	31711386	G	A		ENSMUSP00000136842	1057	1	TCC [G/A]CT GCC	871	A	T	Single AA Change	0.56	Neutral	1	Tolerated
Gm6665	glutathione S-transferase, mu 2 pseudogene	rs255520746	18	31820376	C	CA		ENSMUSP00000129853	85	-1					Frameshift	NA	NA	NA	NA
Wdr33	WD repeat domain 33	rs48460657	18	31841496	A	T		ENSMUSP00000080936	271	1	GGC C[A/T]T GAA	262	H	L	Single AA Change	-1.11	Neutral	0.072	Tolerated
Wdr33		rs49164141	18	31888568	T	C		ENSMUSP00000025264	1330	1	GCT [T/C]CT CAG	724	S	P	Single AA Change	0.17	Neutral	1	Tolerated
Stard4	StAR-related lipid transfer (START) domain containing 4	rs29871561	18	33209044	G	A		ENSMUSP00000025236	224	-1	AAA G[C/T]G AAA	51	A	V	Single AA Change	-1.46	Neutral	0.183	Tolerated
Stard4		rs13459643	18	33209075	C	T		ENSMUSP00000025236	224	-1	ATC [G/A]AA GAA	41	E	K	Single AA Change	-1.54	Neutral	0.247	Tolerated
Gm10549	predicted gene 10549	rs29873751	18	33464307	C	T		ENSMUSP00000095236	149	1	GCC [C/T]CC GCG	49	P	S	Single AA Change	-8	Deleterious	NA	NA
Pkd2l2	polycystic kidney disease 2-like 2	rs30255695	18	34435352	C	A		ENSMUSP00000014647	621	1	AGA GA[C/A] GGC	551	D	E	Single AA Change	0.83	Neutral	1	Tolerated
Wnt8a	wingless-type MMTV integration site family, member 8A	rs29627294	18	34542547	C	G		ENSMUSP00000012426	354	1	ACC [C/G]GT CCC	32	R	G	Single AA Change	6.57	Neutral	1	Tolerated
Brd8dc	BRD8 domain containing	rs31610532	18	34596099	T	C		ENSMUSP00000054234	273	-1	CCC [A/G]AG GAA	60	K	E	Single AA Change	0.17	Neutral	1	Tolerated
Brd8	bromodomain containing 8	rs224677864	18	34608421	G	C		ENSMUSP00000111431	954	-1	GCT [C/G]CA GTG	405	P	A	Single AA Change	-1.88	Neutral	0.005	Damaging
Kdm3b	KDM3B lysine (K)-specific demethylase 3B	rs31828767	18	34808701	C	A		ENSMUSP00000037628	1762	1	CGC A[C/A]C CCA	615	T	N	Single AA Change	-1.25	Neutral	0.035	Damaging
Egr1	early growth response 1	rs31823576	18	34863614	C	T		ENSMUSP00000069616	533	1	TCG C[C/T]G TCA	483	P	L	Single AA Change	-1.25	Neutral	0	Damaging
Hspa9	heat shock protein 9	rs8255018	18	34938669	T	C		ENSMUSP00000025217	679	-1	AAG G[A/G]C AGT	626	D	G	Single AA Change	-3.08	Deleterious	0	Damaging
Matr3	matrin 3	rs31810788	18	35584607	A	G	Het	ENSMUSP00000125761	846	1	GGT A[A/G]A GAA	624	K	R	Single AA Change	-0.88	Neutral	0.024	Damaging
Matr3			18	35584624	T	G	Het	ENSMUSP00000125761	846	1	AAG [T/G]CG GGT	630	S	A	Single AA Change	-0.52	Neutral	0.021	Damaging
Matr3			18	35584637	G	A	Het	ENSMUSP00000125761	846	1	GAT G[G/A]T GAG	634	G	D	Single AA Change	-0.08	Neutral	0.004	Damaging
Matr3		rs31810784	18	35587710	C	T	Het	ENSMUSP00000125761	846	1	GAA C[C/T]G GGT	742	P	L	Single AA Change	-1.42	Neutral	0.016	Damaging
Matr3			18	35590401	G	T	Het	ENSMUSP00000125761	846	1	GCA [G/T]AA GAA	838	E	*	Nonsense	NA	NA	NA	NA
Maskbp3	multiple ankyrin repeats single KH domain binding protein 3	rs13464261	18	36665388	C	T		ENSMUSP00000121811	637	1	TCT [C/T]CC AGC	615	P	S	Single AA Change	0.32	Neutral	1	Tolerated
Apbb3	amyloid beta (A4) precursor protein-binding, family B, member 3	rs48040550	18	36678445	C	G		ENSMUSP00000001415	486	-1	CTG C[G/C]A CCC	80	R	P	Single AA Change	0.69	Neutral	0.15	Tolerated
E230025N22Rik	Riken cDNA E230025N22 gene	rs31791892	18	36689078	A	C		ENSMUSP00000111346	482	-1	ACA [T/G]AC AGT	211	Y	D	Single AA Change	2.12	Neutral	0.616	Tolerated
Tmco6	transmembrane and coiled-coil domains 6	rs29954112	18	36738665	T	C		ENSMUSP00000007046	494	1	CTA [T/C]GG TTG	243	W	R	Single AA Change	2.05	Neutral	1	Tolerated
Wdr55	WD repeat domain 55	rs13468285	18	36763151	C	T		ENSMUSP00000039010	388	1	GAG C[C/T]T GTG	298	P	L	Single AA Change	-6.84	Deleterious	0.002	Damaging
Hars	histidyl-tRNA synthetase	rs48146623	18	36766889	G	A		ENSMUSP00000001416	509	-1	TCC A[C/T]C TGC	508	T	I	Single AA Change	0.44	Neutral	1	Tolerated
Hars		rs31790952	18	36766943	C	T		ENSMUSP00000001416	509	-1	GTC C[G/A]A AGA	490	R	Q	Single AA Change	-0.08	Neutral	0.195	Tolerated
Pcdha1	protocadherin alpha 1	rs13498713	18	36930771	A	G		ENSMUSP00000068828	948	1	GAC [A/G]TT GGT	163	I	V	Single AA Change	-0.43	Neutral	0.528	Tolerated
Pcdha1		rs218666008	18	36932064	G	A		ENSMUSP00000068828	948	1	CGC [G/A]CG GTG	594	A	T	Single AA Change	-3.59	Deleterious	0	Damaging
Pcdha1		rs24884904	18	36932476	G	C		ENSMUSP00000068828	948	1	TGT G[G/C]T CCG	731	G	A	Single AA Change	-2.5	Deleterious	0.273	Tolerated
Pcdha10	protocadherin alpha 10	rs13498878	18	37005770	C	T		ENSMUSP00000111322	946	1	GAT [C/T]CT CAT	151	P	S	Single AA Change	4.45	Neutral	1	Tolerated
Pcdha12	protocadherin alpha 12	rs24886950	18	37020281	T	C		ENSMUSP00000047609	950	1	TCG [T/C]TC CTG	18	F	L	Single AA Change	0.53	Neutral	1	Tolerated
Pcdhb2	protocadherin beta 2	rs29965662	18	37295399	T	A		ENSMUSP00000057921	799	1	ACT [T/A]TG AAA	142	L	M	Single AA Change	-1.75	Neutral	0.004	Damaging
Pcdhb2		rs29578654	18	37295969	A	G		ENSMUSP00000057921	799	1	GGA [A/G]GC AGT	332	S	G	Single AA Change	-1.87	Neutral	0.004	Damaging
Pcdhb2		rs30255535	18	37296063	C	T		ENSMUSP00000057921	799	1	GCC C[C/T]G GAA	363	P	L	Single AA Change	-7.42	Deleterious	0.034	Damaging
Pcdhb3	protocadherin beta 3	rs48680338	18	37301001	A	C		ENSMUSP00000059180	784	1	GAA [A/C]GC TTT	7	S	R	Single AA Change	1.19	Neutral	0.721	Tolerated
Pcdhb3		rs48251159	18	37301264	T	G		ENSMUSP00000059180	784	1	GAG GA[T/G] TTG	94	D	E	Single AA Change	1.7	Neutral	1	Tolerated
Pcdhb3		rs13499242	18	37301390	T	A		ENSMUSP00000059180	784	1	GAA AA[T/A] GCA	136	N	K	Single AA Change	2.01	Neutral	1	Tolerated
Pcdhb3		rs13499243	18	37301419	C	T		ENSMUSP00000059180	784	1	AAC T[C/T]C GTG	146	S	F	Single AA Change	-3.99	Deleterious	0.012	Damaging
Pcdhb3		rs13490253	18	37301937	A	G		ENSMUSP00000059180	784	1	GAC [A/G]TA GAG	319	I	V	Single AA Change	-0.71	Neutral	0.185	Tolerated
Pcdhb3		rs13490256	18	37302201	T	C		ENSMUSP00000059180	784	1	GAA [T/C]GG GCT	407	W	R	Single AA Change	2.73	Neutral	0.798	Tolerated
Pcdhb3		rs47605572	18	37302220	T	G		ENSMUSP00000059180	784	1	GAG A[T/G]C AGA	413	I	S	Single AA Change	4.03	Neutral	1	Tolerated
Pcdhb3		rs45660234	18	37302312	C	A		ENSMUSP00000059180	784	1	GAC [C/A]TC AAC	444	L	I	Single AA Change	1.96	Neutral	0.346	Tolerated
Pcdhb3		rs13490257	18	37302352	C	T		ENSMUSP00000059180	784	1	TAC A[C/T]C ATG	457	T	I	Single AA Change	-5.53	Deleterious	0.029	Damaging
Pcdhb3		rs51590120	18	37302457	C	T		ENSMUSP00000059180	784	1	CTG C[C/T]G CCC	492	P	L	Single AA Change	-8.06	Deleterious	0.041	Damaging
Pcdhb3		rs50815504	18	37302690	G	A		ENSMUSP00000059180	784	1	TCT [G/A]CG CCC	570	A	T	Single AA Change	-3.18	Deleterious	0.02	Damaging
Pcdhb3		rs31776637	18	37302726	A	C		ENSMUSP00000059180	784	1	GAG [A/C]CT GGA	582	T	P	Single AA Change	5.34	Neutral	1	Tolerated
Pcdhb3		rs13490258	18	37303008	G	A		ENSMUSP00000059180	784	1	GAG [G/A]TG GCA	676	V	M	Single AA Change	-1.52	Neutral	0.079	Tolerated
Pcdhb4	protocadherin beta 4	rs51417800	18	37308467	A	G		ENSMUSP00000059770	784	1	AAT [A/G]TA GCC	277	I	V	Single AA Change	-0.25	Neutral	0.652	Tolerated
Pcdhb4		rs13490296	18	37308680	G	A		ENSMUSP00000059770	784	1	ACG [G/A]TC TCT	348	V	I	Single AA Change	0.39	Neutral	0.882	Tolerated
Pcdhb4		rs30109710	18	37309062	C	T		ENSMUSP00000059770	784	1	GCC A[C/T]A GAC	475	T	I	Single AA Change	-5.78	Deleterious	0.01	Damaging
Pcdhb4		rs29582436	18	37309110	C	T		ENSMUSP00000059770	784	1	CTG C[C/T]G CCC	491	P	L	Single AA Change	-8.64	Deleterious	0.041	Damaging
Pcdhb4		rs29973731	18	37309112	C	T		ENSMUSP00000059770	784	1	CCG [C/T]CC CAG	492	P	S	Single AA Change	-5	Deleterious	0.093	Tolerated
Pcdhb4		rs29543274	18	37309263	G	A	Het	ENSMUSP00000059770	784	1	AGC A[G/A]C CAG	542	S	N	Single AA Change	-2.93	Deleterious	0.011	Damaging
Pcdhb4		rs29720649	18	37309763	A	G		ENSMUSP00000059770	784	1	TTC [A/G]TG GGG	709	M	V	Single AA Change	2.38	Neutral	1	Tolerated
Pcdhb4		rs48799425	18	37309817	G	T		ENSMUSP00000059770	784	1	TCT [G/T]TG CCT	727	V	L	Single AA Change	-2.46	Neutral	0.025	Damaging
Pcdhb5	protocadherin beta 5	rs31773251	18	37320585	G	A		ENSMUSP00000077389	792	1	GAG A[G/A]A AAT	6	R	K	Single AA Change	0.1	Neutral	0.735	Tolerated
Pcdhb5		rs31773250	18	37320638	C	G		ENSMUSP00000077389	792	1	GAT [C/G]AG GTC	24	Q	E	Single AA Change	0.06	Neutral	1	Tolerated
Pcdhb5		rs13490341	18	37320683	G	A		ENSMUSP00000077389	792	1	TCA [G/A]AA AGT	39	E	K	Single AA Change	-3.15	Deleterious	0.01	Damaging
Pcdhb5		rs48787770	18	37320790	C	G		ENSMUSP00000077389	792	1	CAA TT[C/G] ATT	74	F	L	Single AA Change	2.5	Neutral	1	Tolerated
Pcdhb5		rs49905615	18	37320800	T	C		ENSMUSP00000077389	792	1	GAT [T/C]CT GAG	78	S	P	Single AA Change	0.34	Neutral	0.255	Tolerated
Pcdhb5		rs48431028	18	37320970	T	A		ENSMUSP00000077389	792	1	CCA GA[T/A] AAA	134	D	E	Single AA Change	-0.15	Neutral	0.831	Tolerated
Pcdhb5			18	37320972	A	G	Het	ENSMUSP00000077389	792	1	GAT A[A/G]A GAA	135	K	R	Single AA Change	-0.7	Neutral	0.496	Tolerated
Pcdhb5		rs49786096	18	37320993	T	C	Het	ENSMUSP00000077389	792	1	ATA C[T/C]G GAA	142	L	P	Single AA Change	2.73	Neutral	1	Tolerated
Pcdhb5			18	37321057	C	A	Het	ENSMUSP00000077389	792	1	GGC AG[C/A] AAT	163	S	R	Single AA Change	-1.94	Neutral	0.275	Tolerated
Pcdhb5		rs47664452	18	37321083	A	G		ENSMUSP00000077389	792	1	GTC A[A/G]C CCC	172	N	S	Single AA Change	2.14	Neutral	1	Tolerated
Pcdhb5			18	37321094	C	T	Het	ENSMUSP00000077389	792	1	TCT [C/T]AT TTT	176	H	Y	Single AA Change	-1.84	Neutral	0.437	Tolerated
Pcdhb5		rs261373744	18	37321124	G	A		ENSMUSP00000077389	792	1	AGC [G/A]AG GGC	186	E	K	Single AA Change	-2.91	Deleterious	0.073	Tolerated
Pcdhb5		rs31773246	18	37321197	T	C	Het	ENSMUSP00000077389	792	1	TTA A[T/C]C CTC	210	I	T	Single AA Change	3.74	Neutral	1	Tolerated
Pcdhb5		rs50182297	18	37321227	C	T	Het	ENSMUSP00000077389	792	1	CCA C[C/T]G AGG	220	P	L	Single AA Change	-8.81	Deleterious	0.005	Damaging
Pcdhb5		rs51348987	18	37321299	A	G		ENSMUSP00000077389	792	1	AAC A[A/G]C CCC	244	N	S	Single AA Change	1.74	Neutral	1	Tolerated
Pcdhb5		rs13499313	18	37321360	C	A		ENSMUSP00000077389	792	1	GTC TT[C/A] GCA	264	F	L	Single AA Change	0.06	Neutral	0.078	Tolerated
Pcdhb5		rs13490347	18	37321479	C	A		ENSMUSP00000077389	792	1	AAA A[C/A]G AAA	304	T	K	Single AA Change	2.54	Neutral	1	Tolerated
Pcdhb5		rs13499315	18	37321502	A	G		ENSMUSP00000077389	792	1	ACT [A/G]AA TCT	312	K	E	Single AA Change	0.23	Neutral	0.211	Tolerated
Pcdhb5		rs51533359	18	37321577	T	G		ENSMUSP00000077389	792	1	GTG [T/G]TG GAT	337	L	V	Single AA Change	0.05	Neutral	1	Tolerated
Pcdhb5		rs31773244	18	37321643	T	G		ENSMUSP00000077389	792	1	AAT [T/G]CT CCA	359	S	A	Single AA Change	-0.79	Neutral	0.45	Tolerated
Pcdhb5		rs51763414	18	37321688	T	G		ENSMUSP00000077389	792	1	GAT [T/G]CT GGA	374	S	A	Single AA Change	-2.61	Deleterious	0.037	Damaging
Pcdhb5		rs50866373	18	37321883	A	C		ENSMUSP00000077389	792	1	GTG [A/C]AG GTG	439	K	Q	Single AA Change	1.6	Neutral	0.707	Tolerated
Pcdhb5		rs215135567	18	37321895	A	G		ENSMUSP00000077389	792	1	GAC [A/G]TT AAC	443	I	V	Single AA Change	0.4	Neutral	1	Tolerated
Pcdhb5		rs45722663	18	37321920	G	C		ENSMUSP00000077389	792	1	TTC A[G/C]C CAA	451	S	T	Single AA Change	3.04	Neutral	1	Tolerated
Pcdhb5		rs108606221	18	37321923	A	G		ENSMUSP00000077389	792	1	AGC C[A/G]A ACC	452	Q	R	Single AA Change	-3.5	Deleterious	0.04	Damaging
Pcdhb5		rs48156269	18	37322052	A	C		ENSMUSP00000077389	792	1	GAC C[A/C]A CAG	495	Q	P	Single AA Change	5.7	Neutral	1	Tolerated
Pcdhb5		rs45916807	18	37322196	A	G		ENSMUSP00000077389	792	1	AGC C[A/G]G GCT	543	Q	R	Single AA Change	-3.02	Deleterious	0.013	Damaging
Pcdhb5		rs47211888	18	37322288	G	C		ENSMUSP00000077389	792	1	GAG [G/C]TG CTG	574	V	L	Single AA Change	2.67	Neutral	1	Tolerated
Pcdhb5		rs13499317	18	37322618	C	A		ENSMUSP00000077389	792	1	GAT [C/A]CG GAT	684	P	T	Single AA Change	0.16	Neutral	0.132	Tolerated
Pcdhb5		rs48202300	18	37322738	G	A		ENSMUSP00000077389	792	1	CTG [G/A]GT GGC	724	G	S	Single AA Change	-4.71	Deleterious	0.055	Tolerated
Pcdhb5		rs13499318	18	37322828	A	G		ENSMUSP00000077389	792	1	GAC [A/G]TG TGT	754	M	V	Single AA Change	2.73	Neutral	1	Tolerated
Pcdhb6	protocadherin beta 6	rs50557916	18	37334473	C	G		ENSMUSP00000058592	772	1	CCA G[C/G]A ACT	149	A	G	Single AA Change	5.38	Neutral	1	Tolerated
Pcdhb6			18	37334583	T	A	Het	ENSMUSP00000058592	772	1	CGC [T/A]CA GAT	186	S	T	Single AA Change	-1.67	Neutral	0.139	Tolerated
Pcdhb6		rs48561161	18	37334643	C	T	Het	ENSMUSP00000058592	772	1	CAG [C/T]CT GAA	206	P	S	Single AA Change	-2.71	Deleterious	0.202	Tolerated
Pcdhb6		rs51626717	18	37334659	T	C	Het	ENSMUSP00000058592	772	1	TTA A[T/C]C CTC	211	I	T	Single AA Change	3.47	Neutral	1	Tolerated
Pcdhb6		rs243809538	18	37334748	G	C	Het	ENSMUSP00000058592	772	1	CCC [G/C]AA TTT	241	E	Q	Single AA Change	-1.7	Neutral	0.256	Tolerated
Pcdhb6		rs45661470	18	37334769	T	G	Het	ENSMUSP00000058592	772	1	TAT [T/G]CG GTG	248	S	A	Single AA Change	-0.87	Neutral	0.024	Damaging
Pcdhb6			18	37334871	T	G	Het	ENSMUSP00000058592	772	1	CTG [T/G]TT CAA	282	F	V	Single AA Change	-5.26	Deleterious	0.003	Damaging
Pcdhb6			18	37334889	C	T	Het	ENSMUSP00000058592	772	1	GGT [C/T]CT CAG	288	P	S	Single AA Change	2.01	Neutral	0.719	Tolerated
Pcdhb6		rs47063014	18	37334971	C	A	Het	ENSMUSP00000058592	772	1	TAT A[C/A]C ATG	315	T	N	Single AA Change	0.42	Neutral	0.329	Tolerated
Pcdhb7	protocadherin beta 7	rs216811470	18	37342672	T	C	Het	ENSMUSP00000051041	829	1	AGT C[T/C]C CCA	287	L	P	Single AA Change	8.08	Neutral	1	Tolerated
Pcdhb7		rs13490486	18	37342700	C	A		ENSMUSP00000051041	829	1	GTC TT[C/A] GCA	296	F	L	Single AA Change	0.04	Neutral	0.1	Tolerated
Pcdhb7		rs13499402	18	37342705	A	G	Het	ENSMUSP00000051041	829	1	GCA C[A/G]G GAT	298	Q	R	Single AA Change	1.49	Neutral	1	Tolerated
Pcdhb7			18	37343041	C	G	Het	ENSMUSP00000051041	829	1	AAT G[C/G]A AAG	410	A	G	Single AA Change	5.15	Neutral	1	Tolerated
Pcdhb7		rs29813932	18	37343520	T	C		ENSMUSP00000051041	829	1	TCA [T/C]CT GCG	570	S	P	Single AA Change	7.81	Neutral	1	Tolerated
Pcdhb7		rs29674548	18	37344042	A	G		ENSMUSP00000051041	829	1	GGG [A/G]TA AAG	744	I	V	Single AA Change	0.82	Neutral	1	Tolerated
Pcdhb8	protocadherin beta 8	rs13490534	18	37355295	C	T		ENSMUSP00000054371	779	1	ACG [C/T]CA GAG	9	P	S	Single AA Change	-1.84	Neutral	0.559	Tolerated
Pcdhb8		rs29769500	18	37355349	A	G		ENSMUSP00000054371	779	1	GCT [A/G]GT TCT	27	S	G	Single AA Change	3.16	Neutral	1	Tolerated
Pcdhb8		rs13490535	18	37355637	T	C		ENSMUSP00000054371	779	1	CAG [T/C]TC ACA	123	F	L	Single AA Change	2.28	Neutral	0.234	Tolerated
Pcdhb8		rs237512741	18	37355659	T	C		ENSMUSP00000054371	779	1	CAT T[T/C]C CCA	130	F	S	Single AA Change	4.84	Neutral	1	Tolerated
Pcdhb8		rs217369850	18	37355704	T	G		ENSMUSP00000054371	779	1	GAA A[T/G]T GCC	145	I	S	Single AA Change	3.37	Neutral	0.936	Tolerated
Pcdhb8		rs252087771	18	37355712	C	A		ENSMUSP00000054371	779	1	CAG [C/A]CA GGG	148	P	T	Single AA Change	-4.16	Deleterious	0.092	Tolerated
Pcdhb8		rs260756414	18	37355743	A	G		ENSMUSP00000054371	779	1	GCT C[A/G]G GAC	158	Q	R	Single AA Change	-2.94	Deleterious	0.057	Tolerated
Pcdhb8		rs250099280	18	37355796	C	A		ENSMUSP00000054371	779	1	AAC [C/A]TC CAT	176	L	I	Single AA Change	-0.12	Neutral	0.053	Tolerated
Pcdhb8			18	37355811	G	A		ENSMUSP00000054371	779	1	GTC [G/A]TT ACT	181	V	I	Single AA Change	-0.1	Neutral	0.306	Tolerated
Pcdhb8			18	37355826	T	A		ENSMUSP00000054371	779	1	CGC [T/A]CA GAT	186	S	T	Single AA Change	-1.63	Neutral	0.128	Tolerated
Pcdhb8			18	37355833	A	G		ENSMUSP00000054371	779	1	GAT G[A/G]C AGG	188	D	G	Single AA Change	5.84	Neutral	1	Tolerated
Pcdhb8		rs220710428	18	37355886	C	T		ENSMUSP00000054371	779	1	CAG [C/T]CT GAA	206	P	S	Single AA Change	-2.27	Neutral	0.203	Tolerated
Pcdhb8		rs257347897	18	37355902	T	C		ENSMUSP00000054371	779	1	TTA A[T/C]C CTC	211	I	T	Single AA Change	3.84	Neutral	1	Tolerated
Pcdhb8		rs259640619	18	37355997	T	G		ENSMUSP00000054371	779	1	TTC [T/G]TA CAG	243	L	V	Single AA Change	0.79	Neutral	0.725	Tolerated
Pcdhb8		rs213825162	18	37356042	A	G		ENSMUSP00000054371	779	1	CTC [A/G]AT GCC	258	N	D	Single AA Change	-0.5	Neutral	0.306	Tolerated
Pcdhb8		rs220907674	18	37356114	T	G		ENSMUSP00000054371	779	1	CTG [T/G]TT CAA	282	F	V	Single AA Change	-5.03	Deleterious	0.003	Damaging
Pcdhb8		rs239502030	18	37356132	C	T		ENSMUSP00000054371	779	1	GGT [C/T]CT CAG	288	P	S	Single AA Change	1.88	Neutral	0.709	Tolerated
Pcdhb8		rs261700666	18	37356214	C	A		ENSMUSP00000054371	779	1	TAT A[C/A]C ATG	315	T	N	Single AA Change	0.32	Neutral	0.339	Tolerated
Pcdhb8		rs31770644	18	37356430	G	A		ENSMUSP00000054371	779	1	AAC G[G/A]A CTT	387	G	E	Single AA Change	1.39	Neutral	0.105	Tolerated
Pcdhb8		rs250964029	18	37356508	A	G		ENSMUSP00000054371	779	1	AGC A[A/G]C GCT	413	N	S	Single AA Change	-0.57	Neutral	0.029	Damaging
Pcdhb8		rs222731240	18	37356509	C	A		ENSMUSP00000054371	779	1	AGC AA[C/A] GCT	413	N	K	Single AA Change	1.49	Neutral	0.212	Tolerated
Pcdhb8		rs249165728	18	37356873	A	G		ENSMUSP00000054371	779	1	GAC [A/G]GA GGC	535	R	G	Single AA Change	-3.74	Deleterious	0.402	Tolerated
Pcdhb8		rs240442017	18	37357023	A	G		ENSMUSP00000054371	779	1	CTG [A/G]TC ACC	585	I	V	Single AA Change	0.72	Neutral	1	Tolerated
Pcdhb8		rs261959874	18	37357093	C	T		ENSMUSP00000054371	779	1	AAG G[C/T]C ACA	608	A	V	Single AA Change	-3.47	Deleterious	0.003	Damaging
Pcdhb8		rs227979546	18	37357141	G	A		ENSMUSP00000054371	779	1	GTG C[G/A]C ACC	624	R	H	Single AA Change	-3.89	Deleterious	0.053	Tolerated
Pcdhb8		rs13499440	18	37357368	C	G		ENSMUSP00000054371	779	1	TCA [C/G]TT TTC	700	L	V	Single AA Change	-2.72	Deleterious	0	Damaging
Pcdhb8		rs31768997	18	37357482	G	A		ENSMUSP00000054371	779	1	GTG [G/A]AT GTC	738	D	N	Single AA Change	-4.11	Deleterious	0.024	Damaging
Pcdhb8		rs13490541	18	37357588	G	C		ENSMUSP00000054371	779	1	CCT A[G/C]T AGT	773	S	T	Single AA Change	-0.96	Neutral	0.063	Tolerated
Pcdhb9	protocadherin beta 9	rs221878798	18	37401131	G	T		ENSMUSP00000058801	828	1	GTT CA[G/T] GTT	59	Q	H	Single AA Change	-1.54	Neutral	0.083	Tolerated
Pcdhb9		rs220925465	18	37401204	G	A		ENSMUSP00000058801	828	1	CTG [G/A]CC AAG	84	A	T	Single AA Change	-2.2	Neutral	0.106	Tolerated
Pcdhb9		rs231137390	18	37401219	C	A		ENSMUSP00000058801	828	1	GGT [C/A]TG GGA	89	L	M	Single AA Change	-1.64	Neutral	0.016	Damaging
Pcdhb9		rs248894948	18	37401225	G	T		ENSMUSP00000058801	828	1	GGA [G/T]CT AGG	91	A	S	Single AA Change	-1.44	Neutral	0.052	Tolerated
Pcdhb9		rs264770815	18	37401258	T	G		ENSMUSP00000058801	828	1	GTG [T/G]TG TCT	102	L	V	Single AA Change	1.5	Neutral	1	Tolerated
Pcdhb9			18	37401342	G	C		ENSMUSP00000058801	828	1	GAG [G/C]TG TGT	130	V	L	Single AA Change	2.73	Neutral	1	Tolerated
Pcdhb9			18	37401348	A	G		ENSMUSP00000058801	828	1	TGT [A/G]GC ACT	132	S	G	Single AA Change	5	Neutral	1	Tolerated
Pcdhb9			18	37401351	A	T		ENSMUSP00000058801	828	1	AGC [A/T]CT GTG	133	T	S	Single AA Change	1.03	Neutral	0.737	Tolerated
Pcdhb9		rs246223246	18	37401372	C	A		ENSMUSP00000058801	828	1	CTG [C/A]AT TTC	140	H	N	Single AA Change	-3.45	Deleterious	0.138	Tolerated
Pcdhb9		rs214312636	18	37401373	A	C		ENSMUSP00000058801	828	1	CTG C[A/C]T TTC	140	H	P	Single AA Change	-3.74	Deleterious	0.484	Tolerated
Pcdhb9		rs239420209	18	37401384	A	T		ENSMUSP00000058801	828	1	GTG [A/T]CT CTT	144	T	S	Single AA Change	-1.06	Neutral	0.018	Damaging
Pcdhb9		rs13490566	18	37401414	A	G		ENSMUSP00000058801	828	1	CAA [A/G]GA GAA	154	R	G	Single AA Change	1.31	Neutral	0.21	Tolerated
Pcdhb9		rs241198002	18	37401481	G	A		ENSMUSP00000058801	828	1	TTG A[G/A]A ATA	176	R	K	Single AA Change	2.47	Neutral	1	Tolerated
Pcdhb9			18	37401487	C	T		ENSMUSP00000058801	828	1	ATA C[C/T]A GAG	178	P	L	Single AA Change	-2.47	Neutral	0.553	Tolerated
Pcdhb9		rs31765340	18	37401502	A	C		ENSMUSP00000058801	828	1	CAG C[A/C]A GGC	183	Q	P	Single AA Change	4.62	Neutral	1	Tolerated
Pcdhb9		rs223416334	18	37401511	A	G		ENSMUSP00000058801	828	1	ACA C[A/G]A TTT	186	Q	R	Single AA Change	-0.43	Neutral	0.082	Tolerated
Pcdhb9		rs261914071	18	37401524	T	A		ENSMUSP00000058801	828	1	CTG AA[T/A] TTA	190	N	K	Single AA Change	2.39	Neutral	1	Tolerated
Pcdhb9		rs247091138	18	37401551	C	A		ENSMUSP00000058801	828	1	GGC AG[C/A] AAT	199	S	R	Single AA Change	-2.01	Neutral	0.218	Tolerated
Pcdhb9		rs257025240	18	37401585	C	T		ENSMUSP00000058801	828	1	AAC [C/T]CT TAT	211	P	S	Single AA Change	1.96	Neutral	1	Tolerated
Pcdhb9		rs237250275	18	37401655	G	C		ENSMUSP00000058801	828	1	AGA G[G/C]C CTG	234	G	A	Single AA Change	2.84	Neutral	1	Tolerated
Pcdhb9		rs253419995	18	37401685	G	T		ENSMUSP00000058801	828	1	CTG A[G/T]C TTA	244	S	I	Single AA Change	-3.27	Deleterious	0.085	Tolerated
Pcdhb9		rs213168387	18	37401691	C	T		ENSMUSP00000058801	828	1	TTA A[C/T]C CTC	246	T	I	Single AA Change	-3.94	Deleterious	0.242	Tolerated
Pcdhb9		rs257224283	18	37401859	G	A		ENSMUSP00000058801	828	1	GCA C[G/A]G GAT	302	R	Q	Single AA Change	-1.49	Neutral	0.165	Tolerated
Pcdhb9		rs13499459	18	37401921	A	G		ENSMUSP00000058801	828	1	GAA [A/G]TC CAA	323	I	V	Single AA Change	-0.42	Neutral	0.209	Tolerated
Pcdhb9		rs13490568	18	37401952	G	C		ENSMUSP00000058801	828	1	ACT A[G/C]T GGA	333	S	T	Single AA Change	0.22	Neutral	0.878	Tolerated
Pcdhb9		rs249321671	18	37402147	C	T		ENSMUSP00000058801	828	1	GAG A[C/T]G ATC	398	T	M	Single AA Change	-4.02	Deleterious	0.074	Tolerated
Pcdhb9		rs31765339	18	37402200	A	G		ENSMUSP00000058801	828	1	AAG [A/G]TG GTT	416	M	V	Single AA Change	-1.71	Neutral	0.247	Tolerated
Pcdhb9		rs31765337	18	37402314	A	G		ENSMUSP00000058801	828	1	AAT [A/G]TC ACC	454	I	V	Single AA Change	-0.87	Neutral	0.107	Tolerated
Pcdhb9		rs13499462	18	37402372	A	C		ENSMUSP00000058801	828	1	ATA A[A/C]G GTG	473	K	T	Single AA Change	5.26	Neutral	1	Tolerated
Pcdhb9		rs242701954	18	37402419	A	G		ENSMUSP00000058801	828	1	CAA [A/G]CC TCC	489	T	A	Single AA Change	-4.24	Deleterious	0.027	Damaging
Pcdhb9		rs265225986	18	37402441	G	T		ENSMUSP00000058801	828	1	GTC C[G/T]C GAG	496	R	L	Single AA Change	-5.63	Deleterious	0.001	Damaging
Pcdhb9		rs257023597	18	37402486	C	G		ENSMUSP00000058801	828	1	GCC A[C/G]A GAC	511	T	R	Single AA Change	-5.58	Deleterious	0.021	Damaging
Pcdhb9		rs234835339	18	37402635	G	A		ENSMUSP00000058801	828	1	CAG [G/A]TC TTC	561	V	I	Single AA Change	-0.97	Neutral	0.001	Damaging
Pcdhb9		rs254072751	18	37402636	T	G		ENSMUSP00000058801	828	1	CAG G[T/G]C TTC	561	V	G	Single AA Change	0.26	Neutral	0.068	Tolerated
Pcdhb9		rs251213426	18	37402693	C	T		ENSMUSP00000058801	828	1	CAG G[C/T]T CTG	580	A	V	Single AA Change	-3.38	Deleterious	0.063	Tolerated
Pcdhb9		rs13490574	18	37403437	A	G		ENSMUSP00000058801	828	1	TTC A[A/G]C	828	N	S	Single AA Change	-0.72	Neutral	0.869	Tolerated
Pcdhb10	protocadherin beta 10	rs30109674	18	37413217	A	G		ENSMUSP00000056420	797	1	CCC [A/G]CC TTC	449	T	A	Single AA Change	1.3	Neutral	1	Tolerated
Pcdhgc3	protocadherin gamma subfamily C, 3	rs30118072	18	37808499	G	A		ENSMUSP00000076085	934	1	GAC A[G/A]T GGA	651	S	N	Single AA Change	1.98	Neutral	1	Tolerated
Diaph1	diaphanous related formin 1		18	37855769	T	C		ENSMUSP00000025337	1264	-1	ATG [A/G]AT GCG	980	N	D	Single AA Change	-4.04	Deleterious	0	Damaging
Arap3	ArfGAP with RhoGAP domain, ankyrin repeat and PH domain 3	rs30056953	18	37996607	C	T		ENSMUSP00000035662	1538	-1	GGT C[G/A]G GCC	167	R	Q	Single AA Change	-0.37	Neutral	0.089	Tolerated
Dele1	DAP3 binding cell death enhancer 1	rs13468683	18	38253934	T	C		ENSMUSP00000025314	510	1	AGG [T/C]CT GAC	146	S	P	Single AA Change	0.55	Neutral	1	Tolerated
Pcdh12	protocadherin 12	rs264982038	18	38281387	T	C		ENSMUSP00000025311	1180	-1	CAA G[A/G]C AAG	895	D	G	Single AA Change	-0.51	Neutral	1	Tolerated
Pcdh12		rs387377927	18	38282015	G	T		ENSMUSP00000025311	1180	-1	TTG [C/A]AG ACC	686	Q	K	Single AA Change	-0.42	Neutral	0.034	Damaging
9630014M24Rik	RIKEN cDNA 9630014M24 gene		18	38601628	A	G	Het	ENSMUSP00000095202	148	1	ATG G[A/G]G GGC	2	E	G	Single AA Change	-1.75	Neutral	NA	NA
Arhgap26	Rho GTPase activating protein 26	rs29932603	18	39296878	A	G		ENSMUSP00000095200	814	1	AGC [A/G]AG AGG	598	K	E	Single AA Change	-0.2	Neutral	0.451	Tolerated
Nr3c1	nuclear receptor subfamily 3, group C, member 1		18	39486958	GGCTGCTGCTGCTGCTGCTGCTGCTGCTGCTGCTGCTGCTGCTGCTGCTGCTGC	GGCTGCTGCTGCTGCTGCTGCTGCTGCTGCTGCTGCTGCTGCTGCTGCTGC		ENSMUSP00000095199	793	-1	AAT GC[GCAGCAGCAGCAGCAGCAGCAGCAGCAGCAGCAGCAGCAGCAGCAGCAGCAGCC/GCAGCAGCAGCAGCAGCAGCAGCAGCAGCAGCAGCAGCAGCAGCAGCAGCC]G CAG	75	Q	.	Deletion	-0.22	Neutral	NA	NA
Plac8l1	PLAC8-like 1	rs31875564	18	42192717	C	T		ENSMUSP00000080111	177	-1	AGG A[G/A]C CAT	41	S	N	Single AA Change	-0.26	Neutral	0.061	Tolerated
Lars	leucyl-tRNA synthetase	rs31879275	18	42233803	A	T		ENSMUSP00000095197	1178	-1	ATT GA[T/A] GCT	502	D	E	Single AA Change	-2.03	Neutral	0.569	Tolerated
Spink14	serine peptidase inhibitor, Kazal type 14	rs30171020	18	44030884	C	T		ENSMUSP00000057781	96	1	TGT [C/T]CT TAT	40	P	S	Single AA Change	-0.66	Neutral	0	Damaging
Myot	myotilin	rs30173993	18	44355117	T	A		ENSMUSP00000025349	496	1	CCA A[T/A]C CAA	443	I	N	Single AA Change	3.1	Neutral	1	Tolerated
Dcp2	decapping mRNA 2	rs30220684	18	44410274	T	C		ENSMUSP00000025350	422	1	AAG [T/C]CA CAC	300	S	P	Single AA Change	-0.36	Neutral	1	Tolerated
Pggt1b	protein geranylgeranyltransferase type I, beta subunit	rs30279669	18	46280813	T	C		ENSMUSP00000025354	377	-1	GCC [A/G]CC ACC	3	T	A	Single AA Change	0.25	Neutral	1	Tolerated
Lvrn	laeverin	rs47921546	18	46873816	G	A		ENSMUSP00000025358	991	1	GCA A[G/A]T GGA	335	S	N	Single AA Change	0.46	Neutral	0.866	Tolerated
Lvrn		rs32009134	18	46882249	G	A		ENSMUSP00000025358	991	1	AAA [G/A]GC ATA	563	G	S	Single AA Change	1.76	Neutral	1	Tolerated
Lvrn		rs45982549	18	46894943	T	C		ENSMUSP00000025358	991	1	GTT [T/C]CC TCC	884	S	P	Single AA Change	0.47	Neutral	0.313	Tolerated
Commd10	COMM domain containing 10	rs13459179	18	46967789	T	C		ENSMUSP00000041650	202	1	GAG A[T/C]G ATT	98	M	T	Single AA Change	0.91	Neutral	0.332	Tolerated
Dtwd2	DTW domain containing 2		18	49700339	G	C	Het	ENSMUSP00000025383	298	-1	CAA [C/G]CA ACA	216	P	A	Single AA Change	-7.21	Deleterious	0	Damaging
Dtwd2			18	49700345	T	C	Het	ENSMUSP00000025383	298	-1	CGG [A/G]TG CAA	214	M	V	Single AA Change	0.32	Neutral	0.01	Damaging
Dtwd2			18	49700347	C	G	Het	ENSMUSP00000025383	298	-1	ATT C[G/C]G ATG	213	R	P	Single AA Change	-6.38	Deleterious	0	Damaging
Dmxl1	Dmx-like 1	rs32102902	18	49962354	C	T		ENSMUSP00000045559	3025	1	AGC C[C/T]T TTA	3012	P	L	Single AA Change	0.76	Neutral	0.32	Tolerated
Tnfaip8	tumor necrosis factor, alpha-induced protein 8		18	50046835	ACACACACACACTCTCTCTCTCTCTCTCTCTCTCTCTCTCTCTCTC	AC	Het	ENSMUSP00000136682	122	1					Frameshift	NA	NA	NA	NA
Tnfaip8			18	50046837	ACACACACACTCTCTCTCTCTCTCTCTCTCTCTCTCTCTCTCTCTC	AC		ENSMUSP00000136682	122	1					Frameshift	NA	NA	NA	NA
Tnfaip8		rs29771027	18	50046995	G	A		ENSMUSP00000136682	122	1	AGA G[G/A]A GGT	71	G	E	Single AA Change	3	Neutral	NA	NA
Tnfaip8		rs48250067	18	50047003	T	C		ENSMUSP00000136682	122	1	GAT [T/C]AC TGG	74	Y	H	Single AA Change	6	Neutral	NA	NA
Gm4950	proteasome subunit, beta type 3 pseudogene		18	51865344	T	C	Het	ENSMUSP00000089519	205	-1	GCC [A/G]TG TCG	180	M	V	Single AA Change	0.41	Neutral	0.196	Tolerated
Gm4950			18	51865526	A	G	Het	ENSMUSP00000089519	205	-1	AAG C[T/C]C TTC	119	L	P	Single AA Change	9.56	Neutral	1	Tolerated
Srfbp1	serum response factor binding protein 1	rs45936103	18	52488251	A	C		ENSMUSP00000025406	441	1	AAA G[A/C]T GCT	128	D	A	Single AA Change	1.93	Neutral	1	Tolerated
Srfbp1			18	52488329	G	A	Het	ENSMUSP00000025406	441	1	GGC C[G/A]G TGT	154	R	Q	Single AA Change	0.14	Neutral	0.551	Tolerated
Srfbp1		rs46365110	18	52488332	G	A	Het	ENSMUSP00000025406	441	1	CGG T[G/A]T AAG	155	C	Y	Single AA Change	-0.79	Neutral	0.143	Tolerated
Srfbp1		rs265206682	18	52488353	A	C	Het	ENSMUSP00000025406	441	1	TCA A[A/C]G GAT	162	K	T	Single AA Change	-0.94	Neutral	0.467	Tolerated
Srfbp1		rs49063646	18	52488364	C	A	Het	ENSMUSP00000025406	441	1	GCA [C/A]GT GAG	166	R	S	Single AA Change	0.78	Neutral	1	Tolerated
Srfbp1		rs48137619	18	52488399	G	C		ENSMUSP00000025406	441	1	GTC AG[G/C] GAG	177	R	S	Single AA Change	1.07	Neutral	0.949	Tolerated
Srfbp1		rs46498503	18	52488443	C	G	Het	ENSMUSP00000025406	441	1	GCA G[C/G]A AGT	192	A	G	Single AA Change	-1.12	Neutral	0.437	Tolerated
Srfbp1		rs46726272	18	52488518	G	A		ENSMUSP00000025406	441	1	GGG A[G/A]G CCT	217	R	K	Single AA Change	1.33	Neutral	1	Tolerated
Srfbp1			18	52488614	A	C		ENSMUSP00000025406	441	1	CCG G[A/C]G GAC	249	E	A	Single AA Change	-1.27	Neutral	0.333	Tolerated
Srfbp1		rs49667517	18	52488614	A	T		ENSMUSP00000025406	441	1	CCG G[A/T]G GAC	249	E	V	Single AA Change	-1.13	Neutral	0.104	Tolerated
Srfbp1		rs46917363	18	52488797	C	G	Het	ENSMUSP00000025406	441	1	GAA T[C/G]T GGT	310	S	C	Single AA Change	-3.07	Deleterious	0.109	Tolerated
Srfbp1		rs50025930	18	52490494	T	C		ENSMUSP00000025406	441	1	GCA [T/C]AC AGA	398	Y	H	Single AA Change	0.64	Neutral	0.554	Tolerated
Srfbp1		rs46219415	18	52490521	A	C	Het	ENSMUSP00000025406	441	1	CAG [A/C]CG ATG	407	T	P	Single AA Change	0.12	Neutral	0.264	Tolerated
Gykl1	glycerol kinase-like 1	rs29623925	18	52693730	G	C		ENSMUSP00000067598	549	1	GCA GA[G/C] GCT	3	E	D	Single AA Change	-0.2	Neutral	0.294	Tolerated
Gramd3	GRAM domain containing 3	rs30216835	18	56485378	C	A		ENSMUSP00000068453	432	1	GAG AA[C/A] ACA	219	N	K	Single AA Change	-1.4	Neutral	0.093	Tolerated
Fbn2	fibrillin 2	rs386938456	18	58025052	G	A		ENSMUSP00000025497	2907	-1	ACC A[C/T]G GAC	2475	T	M	Single AA Change	-2.02	Neutral	0.103	Tolerated
Fbn2		rs37605154	18	58063554	C	T		ENSMUSP00000025497	2907	-1	TAC C[G/A]G TGC	1426	R	Q	Single AA Change	-2.78	Deleterious	0.07	Tolerated
Fbn2		rs30301759	18	58104009	T	C		ENSMUSP00000025497	2907	-1	TTC [A/G]TC CTG	641	I	V	Single AA Change	0.29	Neutral	0.742	Tolerated
Fbn2		rs29621342	18	58114502	G	T		ENSMUSP00000025497	2907	-1	AGC A[C/A]C GGC	440	T	N	Single AA Change	0.75	Neutral	0.64	Tolerated
Slc27a6	solute carrier family 27 (fatty acid transporter), member 6	rs218763851	18	58609868	A	G		ENSMUSP00000025500	619	1	TAC [A/G]AC CAA	543	N	D	Single AA Change	-0.1	Neutral	0.205	Tolerated
Slc27a6		rs235902042	18	58609869	A	G		ENSMUSP00000025500	619	1	TAC A[A/G]C CAA	543	N	S	Single AA Change	0.16	Neutral	0.508	Tolerated
Slc27a6		rs29875160	18	58612344	G	C		ENSMUSP00000025500	619	1	GAA [G/C]TT AAA	617	V	L	Single AA Change	0.56	Neutral	1	Tolerated
Adamts19	a disintegrin-like and metallopeptidase (reprolysin type) with thrombospondin type 1 motif, 19		18	58837511	A	G		ENSMUSP00000050535	1210	1	GCC [A/G]CG GGC	56	T	A	Single AA Change	0.13	Neutral	1	Tolerated
Chsy3	chondroitin sulfate synthase 3	rs29624948	18	59175999	T	C		ENSMUSP00000079546	884	1	GCT C[T/C]G TTG	108	L	P	Single AA Change	-0.37	Neutral	0.321	Tolerated
Chsy3		rs30115263	18	59176167	T	C		ENSMUSP00000079546	884	1	GCT G[T/C]C CCG	164	V	A	Single AA Change	0.4	Neutral	1	Tolerated
F830016B08Rik	RIKEN cDNA F830016B08 gene	rs234265042	18	60299939	AAA	AAACAA		ENSMUSP00000131437	416	1	ACA GAAAA[-/CAA]A ATC	31	E	EN	Insertion	10.12	Neutral	NA	NA
F830016B08Rik			18	60299940	AA	AACCA		ENSMUSP00000131437	416	1	GAA AA[-/CCA]A ATC	32	K	NQ	Multiple AA Change	7.62	Neutral	NA	NA
Cdx1	caudal type homeobox 1	rs387857593	18	61036077	G	T		ENSMUSP00000025521	268	-1	TAC C[C/A]A GGC	15	P	Q	Single AA Change	-4.07	Deleterious	0.061	Tolerated
Pde6a	phosphodiesterase 6A, cGMP-specific, rod, alpha	rs108329148	18	61220680	T	C		ENSMUSP00000025468	860	1	AAC [T/C]TT CAC	26	F	L	Single AA Change	0.47	Neutral	0.679	Tolerated
Arhgef37	Rho guanine nucleotide exchange factor (GEF) 37	rs37889758	18	61504353	C	T		ENSMUSP00000130560	676	-1	CTC [G/A]TC ATG	413	V	I	Single AA Change	-0.76	Neutral	0.006	Damaging
Arhgef37		rs37002260	18	61505759	G	C		ENSMUSP00000130560	676	-1	CCA CA[C/G] GAA	306	H	Q	Single AA Change	-0.88	Neutral	0.486	Tolerated
Sh3tc2	SH3 domain and tetratricopeptide repeats 2	rs37936958	18	61973299	T	C		ENSMUSP00000055094	1289	1	TCC A[T/C]A TGT	133	I	T	Single AA Change	0.51	Neutral	0.443	Tolerated
Sh3tc2		rs50185386	18	61974635	T	C		ENSMUSP00000055094	1289	1	CCT G[T/C]C CCT	239	V	A	Single AA Change	-1.54	Neutral	0.276	Tolerated
Sh3tc2		rs36294733	18	61990421	T	A		ENSMUSP00000055094	1289	1	GAA C[T/A]G AGT	751	L	Q	Single AA Change	2.17	Neutral	0.755	Tolerated
Gm9949	predicted gene 9949	rs30116071	18	62180463	T	C		ENSMUSP00000065944	104	1	A[T/C]G ACA	1	M	T	Single AA Change	-6	Deleterious	NA	NA
Gm9949		rs13483395	18	62183976	T	C		ENSMUSP00000065944	104	1	GGA C[T/C]A CTA	66	L	P	Single AA Change	-7	Deleterious	NA	NA
Gm9949		rs29980220	18	62184060	T	C		ENSMUSP00000065944	104	1	AAG C[T/C]G CCA	94	L	P	Single AA Change	-7	Deleterious	NA	NA
Fbxo38	F-box protein 38	rs49824932	18	62515323	C	T		ENSMUSP00000047541	1194	-1	GCC [G/A]CC AGC	715	A	T	Single AA Change	-0.73	Neutral	0.23	Tolerated
Fbxo38			18	62515328	GTGCTGCTGCTGCTGCTGCTGC	GTGCTGCTGCTGCTGCTGC		ENSMUSP00000047541	1194	-1	AGC T[GCAGCAGCAGCAGCAGCAGCAC/GCAGCAGCAGCAGCAGCAC]A GCC	707	S	.	Deletion	-0.23	Neutral	NA	NA
Fbxo38		rs36884937	18	62515490	G	A		ENSMUSP00000047541	1194	-1	CAG A[C/T]G GGC	659	T	M	Single AA Change	0.59	Neutral	0.718	Tolerated
Spink13	serine peptidase inhibitor, Kazal type 13	rs29771823	18	62614950	G	T		ENSMUSP00000095165	97	-1	CTG [C/A]TC TCC	13	L	I	Single AA Change	-0.09	Neutral	0.066	Tolerated
Spink13		rs30165985	18	62614973	C	G		ENSMUSP00000095165	97	-1	AGT G[G/C]C TGT	5	G	A	Single AA Change	1.03	Neutral	0.81	Tolerated
Nedd4l	neural precursor cell expressed, developmentally down-regulated gene 4-like	rs6320743	18	65167568	T	C		ENSMUSP00000132838	976	1	GAA [T/C]CC ACG	375	S	P	Single AA Change	1.46	Neutral	0.465	Tolerated
Alpk2	alpha-kinase 2	rs30004138	18	65266165	T	C		ENSMUSP00000048752	2144	-1	CCC A[A/G]G AAG	2114	K	R	Single AA Change	-0.96	Neutral	0.311	Tolerated
Alpk2		rs50818074	18	65305660	T	C		ENSMUSP00000048752	2144	-1	CAG AT[A/G] CTG	1354	I	M	Single AA Change	0.74	Neutral	0.003	Damaging
Alpk2		rs30166043	18	65349185	A	G		ENSMUSP00000048752	2144	-1	GAA G[T/C]G TGT	584	V	A	Single AA Change	0.09	Neutral	0.637	Tolerated
Alpk2		rs29678707	18	65349415	G	T		ENSMUSP00000048752	2144	-1	ACA GA[C/A] GAA	507	D	E	Single AA Change	-0.08	Neutral	0.979	Tolerated
Alpk2		rs30116965	18	65349509	A	G		ENSMUSP00000048752	2144	-1	AAG G[T/C]A GAG	476	V	A	Single AA Change	1.71	Neutral	1	Tolerated
Alpk2		rs30206703	18	65349741	T	C		ENSMUSP00000048752	2144	-1	GTT [A/G]GG AGC	399	R	G	Single AA Change	-3.23	Deleterious	0	Damaging
Alpk2		rs29693222	18	65350134	C	A		ENSMUSP00000048752	2144	-1	CTG [G/T]GT CCT	268	G	C	Single AA Change	0.26	Neutral	0.237	Tolerated
Alpk2		rs29563613	18	65350143	T	C		ENSMUSP00000048752	2144	-1	GAG [A/G]CA ACC	265	T	A	Single AA Change	1.48	Neutral	1	Tolerated
Alpk2		rs36862677	18	65350490	C	T		ENSMUSP00000048752	2144	-1	AAA G[G/A]A GAA	149	G	E	Single AA Change	2.54	Neutral	1	Tolerated
Alpk2		rs38348698	18	65350692	C	T		ENSMUSP00000048752	2144	-1	GAC [G/A]CC GCT	82	A	T	Single AA Change	-1.55	Neutral	0.208	Tolerated
Malt1	MALT1 paracaspase	rs243003718	18	65437971	C	T		ENSMUSP00000048376	821	1	CTT C[C/T]G CTT	126	P	L	Single AA Change	-0.15	Neutral	0.539	Tolerated
Oacyl	O-acyltransferase like	rs29822824	18	65720311	A	G		ENSMUSP00000110749	685	1	GAT [A/G]TG TTT	163	M	V	Single AA Change	0.46	Neutral	0.63	Tolerated
Oacyl		rs50858795	18	65737868	G	C		ENSMUSP00000110749	685	1	GTG T[G/C]C TTG	380	C	S	Single AA Change	-3.54	Deleterious	0.158	Tolerated
Oacyl		rs36578395	18	65740125	C	T		ENSMUSP00000110749	685	1	CTG A[C/T]G ACA	442	T	M	Single AA Change	-0.02	Neutral	0.174	Tolerated
Oacyl		rs47772004	18	65742213	T	C		ENSMUSP00000110749	685	1	CGT G[T/C]C TTC	456	V	A	Single AA Change	-0.81	Neutral	0.582	Tolerated
Oacyl		rs49735883	18	65742215	T	C		ENSMUSP00000110749	685	1	GTC [T/C]TC GTC	457	F	L	Single AA Change	0.83	Neutral	1	Tolerated
Cep192	centrosomal protein 192	rs29618112	18	67815984	C	G		ENSMUSP00000025425	2514	1	TGT C[C/G]G CCG	292	P	R	Single AA Change	0.04	Neutral	0.487	Tolerated
Cep192		rs50603102	18	67854208	A	G		ENSMUSP00000025425	2514	1	GGC [A/G]TC CCT	1752	I	V	Single AA Change	0.64	Neutral	1	Tolerated
Ldlrad4	low density lipoprotein receptor class A domain containing 4	rs36640260	18	68254181	C	T		ENSMUSP00000068471	306	1	TGC A[C/T]G CTA	188	T	M	Single AA Change	-3.69	Deleterious	0.015	Damaging
Rnmt	RNA (guanine-7-) methyltransferase	rs37360153	18	68305835	C	A		ENSMUSP00000009679	465	1	TCC G[C/A]G AAA	5	A	E	Single AA Change	-0.03	Neutral	0.012	Damaging
Rnmt		rs242560875	18	68313686	C	T		ENSMUSP00000009679	465	1	TTC [C/T]GT GAC	261	R	C	Single AA Change	-3.6	Deleterious	0.048	Damaging
Mc5r	melanocortin 5 receptor	rs36935918	18	68339640	G	A		ENSMUSP00000130497	372	1	ATC [G/A]TC TGT	357	V	I	Single AA Change	0.34	Neutral	1	Tolerated
Poli	polymerase (DNA directed), iota	rs13471990	18	70509515	G	T		ENSMUSP00000112563	737	-1	CTT T[C/A]T GGA	538	S	Y	Single AA Change	-2.23	Neutral	0.001	Damaging
Mbd2	methyl-CpG binding domain protein 2	rs236013956	18	70568766	G	T		ENSMUSP00000073701	414	1	GGC G[G/T]C GGC	117	G	V	Single AA Change	0.19	Neutral	0.313	Tolerated
Dcc	deleted in colorectal carcinoma	rs30114406	18	71299499	G	A		ENSMUSP00000110593	1447	-1	CCC [C/T]CA GCT	1315	P	S	Single AA Change	0.21	Neutral	0.949	Tolerated
Mex3c	mex3 RNA binding family member C	rs213089414	18	73573063	CGGCCCTGGCCCTGGCCCTGGC	CGGCCCTGGCCCTGGC		ENSMUSP00000089463	652	1	TCC G[CGGCCCTGGCCCTGGCCCTGGC/CGGCCCTGGCCCTGGC]G GCG	8	AL	.	Deletion	-0.38	Neutral	NA	NA
Mex3c			18	73573079	CCTGGCG	C		ENSMUSP00000089463	652	1	CTG GC[CCTGGCG/C] GCG	11	LA	.	Deletion	-0.38	Neutral	NA	NA
Mro	maestro		18	73869965	A	AAACTCG		ENSMUSP00000113434	246	1	GAA CA[-/AACTCG]G AAA	3	Q	QTR	Insertion	0.98	Neutral	NA	NA
Mro		rs51653939	18	73869973	T	C		ENSMUSP00000113434	246	1	ATC [T/C]CG AAC	6	S	P	Single AA Change	-0.17	Neutral	0.368	Tolerated
Ska1	spindle and kinetochore associated complex subunit 1	rs29626666	18	74199952	T	C		ENSMUSP00000049156	254	-1	AGG [A/G]TT ATC	132	I	V	Single AA Change	0.12	Neutral	0.67	Tolerated
Mbd1	methyl-CpG binding domain protein 1	rs4231934	18	74273513	G	T		ENSMUSP00000095137	588	1	AGG A[G/T]A GAG	109	R	I	Single AA Change	-1.99	Neutral	0.151	Tolerated
Mbd1		rs216505585	18	74273574	GTCTGCATCTGCGTCTTCGTCTGCATCTGCATCTGCGTCTTCGTCTGCATCTGCATCTGC	GTCTGCATCTGCGTCTTCGTCTGCATCTGCATCTGC		ENSMUSP00000095137	588	1	TCT GT[GTCTGCATCTGCGTCTTCGTCTGCATCTGCATCTGCGTCTTCGTCTGCATCTGCATCTGC/GTCTGCATCTGCGTCTTCGTCTGCATCTGCATCTGC]A TCT	130	SASASSSA	.	Deletion	2.57	Neutral	NA	NA
Mbd1		rs46321411	18	74276576	G	A		ENSMUSP00000095137	588	1	GTC C[G/A]A GAT	409	R	Q	Single AA Change	1.24	Neutral	1	Tolerated
Mbd1		rs46511225	18	74276656	A	G		ENSMUSP00000095137	588	1	GGT [A/G]CC AGC	436	T	A	Single AA Change	0.94	Neutral	1	Tolerated
Mbd1		rs46176119	18	74276696	G	C		ENSMUSP00000095137	588	1	GCT T[G/C]C ACA	449	C	S	Single AA Change	1.81	Neutral	1	Tolerated
Mbd1		rs30250376	18	74277319	T	C		ENSMUSP00000095137	588	1	CTT [T/C]CA CCT	508	S	P	Single AA Change	2.58	Neutral	1	Tolerated
Myo5b	myosin VB	rs30211554	18	74644153	T	A		ENSMUSP00000112728	1844	1	TCC C[T/A]T AAG	428	L	H	Single AA Change	-2.08	Neutral	0.562	Tolerated
